# Supplementary material for: Dimethyl 2-[(acridin-9-yl)methyl­idene]malonate
Source: Acta Crystallogr Sect E Struct Rep Online. 2013 Jan 12;69(Pt 2):o224. doi: 10.1107/S1600536813000500 (PMC3569759; doi:10.1107/S1600536813000500)
Supplement: Supplementary file 2 [file e-69-0o224-Isup2.hkl]

#
# h,k,l, Fc-squared, Fo-squared, sigma(Fo-squared) and status flag
#
data_I
_shelx_title ' Compound X'
_shelx_refln_list_code          4
_shelx_F_calc_maximum       61.40
_exptl_crystal_F_000       336.00
_reflns_d_resolution_high  0.7694
 
loop_
 _symmetry_equiv_pos_as_xyz
 'x, y, z'
 '-x, -y, -z'
 
_cell_length_a     8.3020
_cell_length_b     9.0210
_cell_length_c    12.0330
_cell_angle_alpha  96.468
_cell_angle_beta   93.652
_cell_angle_gamma 117.422
 
_shelx_F_squared_multiplier     1.000
 
loop_
 _refln_index_h
 _refln_index_k
 _refln_index_l
 _refln_F_squared_calc
 _refln_F_squared_meas
 _refln_F_squared_sigma
 _refln_observed_status
   1   0   0     1321.74      673.21    252.04 o
   3   0   0      259.82      244.54      7.65 o
   4   0   0        0.01       -0.03      0.08 o
   5   0   0       43.10       39.80      2.84 o
   6   0   0       24.94       26.61      1.12 o
   7   0   0        5.61        4.49      0.26 o
   8   0   0        0.06       -0.08      0.18 o
   9   0   0        1.86        1.38      0.47 o
  -9   1   0        0.30        0.61      0.33 o
  -8   1   0       17.65       17.34      0.61 o
  -7   1   0       14.93       17.44      0.95 o
  -6   1   0       59.83       54.46      1.98 o
  -5   1   0        1.54        0.48      0.14 o
  -4   1   0      210.89      213.73      8.81 o
  -3   1   0        1.17        0.02      0.07 o
  -2   1   0      158.51      150.73      8.67 o
  -1   1   0      908.01      685.73    160.53 o
   0   1   0     2365.56      371.88    165.46 o
   1   1   0     1214.41     1209.84     26.19 o
   2   1   0      174.46      165.47      8.94 o
   3   1   0        0.74        0.19      0.18 o
   4   1   0       39.45       45.74      2.34 o
   5   1   0      139.78      140.75      8.09 o
   6   1   0        0.41        0.73      0.35 o
   7   1   0        0.29        0.17      0.15 o
   8   1   0        0.45        0.19      0.77 o
   9   1   0        0.01        0.26      0.59 o
 -10   2   0        0.03        0.81      0.96 o
  -9   2   0        0.02       -0.05      0.40 o
  -8   2   0        5.39        5.15      0.34 o
  -7   2   0       60.19       63.33      2.54 o
  -6   2   0       28.68       30.39      1.81 o
  -5   2   0       24.11       19.61      1.01 o
  -4   2   0        3.41        3.46      0.14 o
  -3   2   0        0.38       -0.02      0.16 o
  -1   2   0     1108.65     1179.79     34.34 o
   0   2   0      194.83      190.22      7.58 o
   1   2   0      683.68      646.04     14.14 o
   2   2   0       19.42       17.94      0.40 o
   3   2   0        8.19        5.36      0.20 o
   4   2   0        0.13        0.09      0.15 o
   5   2   0        0.00        0.57      0.19 o
   6   2   0        0.76        0.78      0.16 o
   7   2   0       13.71       14.28      0.46 o
   8   2   0        0.10        0.15      0.40 o
 -10   3   0        1.00        0.97      0.57 o
  -9   3   0        1.29        1.30      0.32 o
  -8   3   0       34.15       31.81      1.80 o
  -7   3   0       20.59       22.69      1.10 o
  -6   3   0        0.23       -0.05      0.12 o
  -5   3   0       80.94       83.43      2.55 o
  -4   3   0      222.36      230.22     12.21 o
  -3   3   0      413.14      361.03     19.43 o
  -2   3   0       18.91       14.44      0.77 o
  -1   3   0      541.35      517.16     22.13 o
   0   3   0       25.25       24.03      0.67 o
   1   3   0        3.49        3.44      1.24 o
   2   3   0       23.96       26.88      0.75 o
   3   3   0        0.00        0.21      0.11 o
   4   3   0      255.02      262.79      9.81 o
   5   3   0       37.55       40.92      1.69 o
   6   3   0       19.21       20.29      0.68 o
   7   3   0        0.29        0.29      0.24 o
 -10   4   0        0.77        0.94      0.60 o
  -9   4   0       26.44       23.80      1.52 o
  -8   4   0       45.66       47.02      2.39 o
  -7   4   0       37.88       37.48      1.13 o
  -6   4   0       37.64       42.86      1.67 o
  -5   4   0        6.38        9.79      0.28 o
  -4   4   0       48.49       49.07      1.95 o
  -3   4   0       75.56       68.77      2.71 o
  -2   4   0     1548.88     1719.15     67.30 o
  -1   4   0       45.92       42.34      0.84 o
   0   4   0      354.49      381.15     12.02 o
   1   4   0      154.89      148.99      4.55 o
   2   4   0        3.80        3.10      0.16 o
   3   4   0       31.11       30.65      0.65 o
   4   4   0       27.82       24.48      0.70 o
   5   4   0       49.17       54.15      2.33 o
   6   4   0        0.12       -0.12      0.23 o
   7   4   0       10.40        9.55      0.94 o
 -10   5   0        1.83        1.96      0.49 o
  -9   5   0        0.35        0.29      0.18 o
  -8   5   0        0.01        0.12      0.32 o
  -7   5   0        2.74        2.72      0.21 o
  -6   5   0        7.42        6.89      0.29 o
  -5   5   0       90.59       95.09      4.57 o
  -4   5   0        0.97        0.63      0.37 o
  -3   5   0      461.75      541.89     16.99 o
  -2   5   0      366.75      383.14     14.09 o
  -1   5   0       84.15       97.33      1.83 o
   0   5   0        0.00        0.07      0.18 o
   1   5   0       26.32       26.54      0.63 o
   2   5   0        2.29        1.63      0.16 o
   3   5   0      507.19      591.59     11.57 o
   4   5   0      271.87      322.59     10.14 o
   5   5   0       17.43       13.64      0.47 o
   6   5   0        6.26        4.70      0.60 o
 -10   6   0        0.11       -0.16      0.48 o
  -9   6   0        4.56        5.58      0.29 o
  -8   6   0        0.28        0.24      0.21 o
  -7   6   0        0.87        1.00      0.21 o
  -6   6   0        9.60        7.55      0.51 o
  -5   6   0        6.54        5.60      0.37 o
  -4   6   0       17.20       17.15      1.19 o
  -3   6   0       65.78       65.08      3.83 o
  -2   6   0       32.66       30.49      1.48 o
  -1   6   0      151.07      144.39      2.76 o
   0   6   0        0.39        0.13      0.13 o
   1   6   0       22.00       19.37      1.15 o
   2   6   0       11.65       11.06      0.37 o
   3   6   0       10.74       10.71      0.39 o
   4   6   0        1.77        1.42      0.22 o
   5   6   0        0.48       -0.09      0.24 o
 -10   7   0        0.69        1.04      0.57 o
  -9   7   0        0.26        0.33      0.30 o
  -8   7   0        0.29        0.38      0.24 o
  -7   7   0        1.58        1.82      0.25 o
  -6   7   0       13.11       12.05      1.17 o
  -5   7   0        0.30        0.37      0.19 o
  -4   7   0        2.21        2.04      0.14 o
  -3   7   0       72.46       67.34      2.65 o
  -2   7   0        3.60        4.38      0.29 o
  -1   7   0       18.05       19.17      0.45 o
   0   7   0       24.73       22.17      0.62 o
   1   7   0       36.40       37.98      0.95 o
   2   7   0       43.10       47.04      1.67 o
   3   7   0        0.55        0.29      0.23 o
   4   7   0        0.40        0.49      0.25 o
 -10   8   0        0.13        0.49      0.36 o
  -9   8   0       49.95       58.99      2.56 o
  -8   8   0       20.34       20.90      1.39 o
  -7   8   0        1.12        0.98      0.21 o
  -6   8   0        0.64        0.86      0.13 o
  -5   8   0       36.86       34.23      1.19 o
  -4   8   0       16.95       13.43      0.62 o
  -3   8   0        0.19       -0.04      0.25 o
  -2   8   0        0.00        0.34      0.20 o
  -1   8   0       63.68       67.70      2.79 o
   0   8   0        8.88        7.89      0.32 o
   1   8   0        7.63        6.27      0.37 o
   2   8   0        0.61        0.57      0.20 o
   3   8   0        0.67        1.28      0.49 o
  -9   9   0        5.25        5.56      0.43 o
  -8   9   0        0.46        0.18      0.24 o
  -7   9   0        4.68        4.38      0.23 o
  -6   9   0        2.74        1.88      0.20 o
  -5   9   0      128.85      134.09      8.55 o
  -4   9   0        0.16        0.02      0.49 o
  -3   9   0       43.25       33.18      0.97 o
  -2   9   0        0.10        0.24      0.22 o
  -1   9   0        7.36        5.02      0.50 o
   0   9   0        1.35        1.44      0.50 o
   1   9   0        7.86       11.79      1.09 o
   2   9   0        5.55        4.18      1.02 o
  -9  10   0        2.87        2.33      0.61 o
  -8  10   0        0.09        0.29      0.35 o
  -7  10   0        0.27        0.12      0.14 o
  -6  10   0        5.10        4.72      0.41 o
  -5  10   0        2.06        1.40      0.35 o
  -4  10   0        0.40       -0.02      0.25 o
  -3  10   0        4.52        5.32      0.46 o
  -2  10   0        0.90        0.60      0.32 o
  -1  10   0        0.50        0.05      0.49 o
   0  10   0        0.05        0.36      0.65 o
  -7  11   0        4.53        5.26      1.26 o
  -6  11   0        0.20        0.41      0.39 o
  -5  11   0        1.11        1.17      0.45 o
  -4  11   0        0.00        0.32      0.34 o
   3 -11   1        1.68        2.29      0.56 o
   4 -11   1        0.01       -0.90      0.87 o
   5 -11   1        0.00        0.21      0.35 o
   6 -11   1        0.55        0.19      0.79 o
   7 -11   1        0.38       -0.36      0.53 o
   0 -10   1        1.51        2.16      0.53 o
   1 -10   1       11.60       16.33      0.95 o
   2 -10   1        0.22        0.11      0.19 o
   3 -10   1        2.18        1.42      0.33 o
   4 -10   1        0.04        0.33      0.71 o
   5 -10   1        0.01       -0.03      0.56 o
   6 -10   1        0.33        1.20      0.34 o
   7 -10   1        3.31        2.53      0.61 o
   8 -10   1        0.46        0.55      0.23 o
   9 -10   1        0.68        0.05      0.59 o
  -2  -9   1        7.32        8.35      0.73 o
  -1  -9   1        0.02        0.48      0.42 o
   0  -9   1        0.22       -0.34      0.58 o
   1  -9   1        1.32        1.32      0.30 o
   2  -9   1        6.63        7.12      0.44 o
   3  -9   1        1.17        0.61      0.31 o
   4  -9   1        4.62        3.14      0.46 o
   5  -9   1       27.52       24.24      2.04 o
   6  -9   1        1.46        1.23      0.14 o
   7  -9   1        4.29        3.37      0.48 o
   8  -9   1        0.08       -0.40      0.30 o
   9  -9   1        3.26        3.31      0.49 o
  -3  -8   1        2.04        2.76      0.64 o
  -2  -8   1        0.03        0.30      0.22 o
  -1  -8   1        2.82        2.38      0.24 o
   0  -8   1        0.06       -0.07      0.13 o
   1  -8   1       10.71        9.44      0.43 o
   2  -8   1        0.14       -0.20      0.20 o
   3  -8   1        2.70        2.09      0.24 o
   4  -8   1       29.82       28.28      1.81 o
   5  -8   1        2.24        2.15      0.28 o
   6  -8   1        0.10        0.15      0.17 o
   7  -8   1        7.50        7.31      0.63 o
   8  -8   1        4.32        3.81      0.35 o
   9  -8   1        0.69        1.09      0.34 o
  10  -8   1        4.92        8.20      1.02 o
  -4  -7   1        0.07        0.13      0.28 o
  -3  -7   1        0.00        0.01      0.18 o
  -2  -7   1        1.33        1.10      0.29 o
  -1  -7   1        0.01        0.37      0.23 o
   0  -7   1        5.19        5.95      0.32 o
   1  -7   1       17.50       15.92      0.52 o
   2  -7   1       15.14       15.13      1.11 o
   3  -7   1        5.00        4.31      0.20 o
   4  -7   1        8.16        7.66      0.58 o
   5  -7   1        0.96        1.13      0.18 o
   6  -7   1        0.01        0.57      0.40 o
   7  -7   1        6.50        7.11      0.34 o
   8  -7   1        2.25        2.27      0.25 o
   9  -7   1        1.93        2.66      0.32 o
  10  -7   1        7.89        8.78      1.38 o
  -5  -6   1       13.24       13.89      0.63 o
  -4  -6   1       14.94       14.16      0.65 o
  -3  -6   1      143.46      159.55      3.47 o
  -2  -6   1      231.59      263.56      4.53 o
  -1  -6   1      670.51      714.84     21.45 o
   0  -6   1       29.16       30.36      0.85 o
   1  -6   1       76.47       77.77      1.84 o
   2  -6   1       68.54       59.69      2.75 o
   3  -6   1        1.06        1.50      0.27 o
   4  -6   1        2.62        1.37      0.20 o
   5  -6   1        2.91        1.94      0.22 o
   6  -6   1       31.55       31.62      2.11 o
   7  -6   1        1.62        1.75      0.23 o
   8  -6   1        1.09        1.04      0.23 o
   9  -6   1        0.34        0.84      0.20 o
  10  -6   1        1.24        1.18      0.70 o
  -6  -5   1        4.07        3.70      0.40 o
  -5  -5   1        0.14        0.18      0.20 o
  -4  -5   1      154.06      169.18      3.04 o
  -3  -5   1        2.66        3.43      0.60 o
  -2  -5   1      654.80      714.66     15.67 o
  -1  -5   1      161.96      155.25      9.06 o
   0  -5   1      147.57      157.23      4.22 o
   1  -5   1      277.85      292.81      8.45 o
   2  -5   1       34.13       45.08      1.55 o
   3  -5   1       35.00       45.06      1.67 o
   4  -5   1      133.53      124.96      5.06 o
   5  -5   1        6.44        8.79      0.29 o
   6  -5   1        1.59        1.85      0.20 o
   7  -5   1        2.02        1.92      0.19 o
   8  -5   1        1.37        1.55      0.27 o
   9  -5   1        0.56        0.29      0.18 o
  10  -5   1        0.32        1.11      0.70 o
  -7  -4   1        4.98        4.17      0.51 o
  -6  -4   1        8.03        9.30      0.50 o
  -5  -4   1        0.42        0.09      0.21 o
  -4  -4   1       73.06       78.26      2.62 o
  -3  -4   1      125.35      129.75      2.32 o
  -2  -4   1       28.64       25.68      0.52 o
  -1  -4   1       93.63      105.80      6.33 o
   0  -4   1       29.30       23.52      0.63 o
   1  -4   1      791.50      799.01     21.41 o
   2  -4   1       39.78       34.35      1.58 o
   3  -4   1       64.72       53.44      2.53 o
   4  -4   1       31.70       32.91      1.56 o
   5  -4   1       17.70       15.08      0.36 o
   6  -4   1       12.18       11.71      0.55 o
   7  -4   1        1.13        1.18      0.16 o
   8  -4   1       32.70       33.89      1.39 o
   9  -4   1        8.45        7.99      0.61 o
  10  -4   1        2.76        2.45      0.96 o
  -7  -3   1        2.04        2.05      0.49 o
  -6  -3   1        0.09        0.09      0.18 o
  -5  -3   1       36.32       36.41      1.58 o
  -4  -3   1      202.66      205.00      7.33 o
  -3  -3   1        5.21        5.75      0.25 o
  -2  -3   1       42.18       38.16      1.04 o
  -1  -3   1      192.15      193.98      9.07 o
   0  -3   1      563.56      513.73     16.65 o
   1  -3   1     1242.28     1221.06     26.01 o
   2  -3   1      608.05      606.79     24.48 o
   3  -3   1       93.83       75.31      3.73 o
   4  -3   1      142.56      122.30      5.24 o
   5  -3   1       14.05       16.46      0.78 o
   6  -3   1        0.49        0.86      0.11 o
   7  -3   1       43.17       44.63      2.32 o
   8  -3   1        0.12        0.09      0.10 o
   9  -3   1        1.20        1.31      0.42 o
  10  -3   1        0.80        1.19      0.73 o
  -8  -2   1        0.03       -0.55      1.04 o
  -7  -2   1        5.04        5.39      0.27 o
  -6  -2   1       49.71       56.29      2.36 o
  -5  -2   1       56.36       55.66      3.35 o
  -4  -2   1       78.12       76.58      4.12 o
  -3  -2   1        1.57        2.52      0.33 o
  -2  -2   1       38.00       31.06      0.81 o
  -1  -2   1      774.85      709.23     28.94 o
   0  -2   1      398.73      382.07      8.61 o
   1  -2   1      543.27      461.86     14.36 o
   2  -2   1     2043.08     2073.55     46.84 o
   3  -2   1       36.94       28.08      1.42 o
   4  -2   1        0.01        1.63      0.92 o
   5  -2   1        4.30        3.85      0.26 o
   6  -2   1        0.03        0.31      0.10 o
   7  -2   1       14.26       13.58      0.46 o
   8  -2   1       13.90       13.43      0.45 o
   9  -2   1        1.86        2.02      0.81 o
  -9  -1   1        0.04        0.34      0.54 o
  -8  -1   1        0.18        0.20      0.43 o
  -7  -1   1        7.74        5.56      0.44 o
  -6  -1   1      334.89      373.61     15.31 o
  -5  -1   1       38.79       42.55      2.21 o
  -4  -1   1     1359.15     1514.11     56.89 o
  -3  -1   1        0.80        1.13      0.11 o
  -2  -1   1       85.06       72.07      3.61 o
  -1  -1   1      432.29      377.70      6.89 o
   0  -1   1      596.66      339.51     87.08 o
   1  -1   1      170.18      121.89     13.06 o
   3  -1   1      721.07      741.48     21.98 o
   4  -1   1      219.61      226.32      8.11 o
   5  -1   1      148.41      148.73      4.36 o
   6  -1   1        1.96        1.28      0.12 o
   7  -1   1       66.90       78.50      2.07 o
   8  -1   1        9.60        9.76      0.58 o
   9  -1   1        0.71        0.83      0.61 o
  -9   0   1        1.72        2.16      0.70 o
  -8   0   1        2.28        2.43      0.27 o
  -7   0   1        0.84        0.38      0.21 o
  -6   0   1       30.03       31.10      1.82 o
  -5   0   1      116.77      126.91      5.02 o
  -4   0   1       68.56       60.78      1.96 o
  -3   0   1      102.16       95.52      4.74 o
  -2   0   1       35.68       30.96      0.90 o
  -1   0   1      477.87      268.60     57.76 o
   1   0   1     2198.67     2231.75     48.31 o
   3   0   1      155.38      162.70      3.23 o
   4   0   1      110.80      122.10     11.85 o
   5   0   1      203.83      219.94      5.41 o
   6   0   1      245.07      266.64      7.99 o
   7   0   1       46.36       50.99      1.78 o
   8   0   1       53.61       53.70      2.54 o
   9   0   1        2.39        1.94      0.67 o
  -9   1   1        2.88        3.16      0.41 o
  -8   1   1        4.24        4.27      0.31 o
  -7   1   1        0.16        0.13      0.36 o
  -6   1   1      108.68      107.01      5.30 o
  -5   1   1       66.19       66.37      3.79 o
  -4   1   1      194.32      183.36      8.42 o
  -3   1   1      300.90      297.25     18.03 o
  -2   1   1     1272.73     1214.83     41.93 o
  -1   1   1      954.85      923.50     60.25 o
   0   1   1      121.75       97.55      5.85 o
   1   1   1      834.15      828.66     12.69 o
   2   1   1      227.71      212.76      3.37 o
   3   1   1        8.94        6.43      0.17 o
   4   1   1       40.44       41.48      0.89 o
   5   1   1        1.19        1.03      0.30 o
   6   1   1       91.83       97.27      1.99 o
   7   1   1        0.53        0.47      0.19 o
   8   1   1       16.05       15.75      1.34 o
 -10   2   1        0.50        0.22      0.70 o
  -9   2   1        0.03        0.18      0.30 o
  -8   2   1        2.20        1.94      0.34 o
  -7   2   1        0.09        0.00      0.13 o
  -6   2   1        6.98        8.17      0.41 o
  -5   2   1       11.19       10.79      0.47 o
  -4   2   1      107.36      105.84      5.81 o
  -3   2   1      253.31      251.65     13.11 o
  -2   2   1     3769.50     3911.92     93.44 o
  -1   2   1      400.23      378.61     16.10 o
   0   2   1      128.44      126.55      2.29 o
   1   2   1      216.08      209.68      3.78 o
   2   2   1      835.10      881.09     15.61 o
   3   2   1      195.38      207.34      4.16 o
   4   2   1        1.54        1.70      0.18 o
   5   2   1       39.68       38.14      1.44 o
   6   2   1        4.91        4.82      0.36 o
   7   2   1        4.65        4.30      0.40 o
   8   2   1        0.57        0.93      0.48 o
 -10   3   1        1.90        2.36      0.58 o
  -9   3   1        6.65        6.10      0.62 o
  -8   3   1       10.45       11.65      0.83 o
  -7   3   1      130.18      136.55      6.22 o
  -6   3   1      241.96      255.13      7.78 o
  -5   3   1       64.52       68.33      3.54 o
  -4   3   1        0.53        0.90      0.13 o
  -3   3   1       64.55       66.97      2.95 o
  -2   3   1      383.59      355.02     14.20 o
  -1   3   1       73.68       76.33      1.76 o
   0   3   1       55.92       44.29      1.12 o
   1   3   1       44.62       45.63      0.93 o
   2   3   1       12.69       14.60      0.46 o
   3   3   1       58.17       60.54      1.25 o
   4   3   1       22.64       24.00      0.64 o
   5   3   1        1.49        2.19      0.21 o
   6   3   1        5.55        5.78      0.47 o
   7   3   1        2.38        1.64      0.35 o
 -10   4   1        2.13        2.00      0.57 o
  -9   4   1       10.56       10.96      0.46 o
  -8   4   1        4.73        5.78      0.55 o
  -7   4   1       72.05       76.82      1.98 o
  -6   4   1        8.32        8.25      0.29 o
  -5   4   1       58.92       58.35      3.45 o
  -4   4   1       80.74       79.95      3.48 o
  -3   4   1      112.20      122.35      5.59 o
  -2   4   1      209.59      239.98      5.32 o
  -1   4   1      810.54      908.48     30.03 o
   0   4   1      338.51      395.17     13.90 o
   1   4   1       34.12       36.99      0.97 o
   2   4   1        2.32        2.38      0.46 o
   3   4   1        0.60        0.82      0.18 o
   4   4   1       32.26       35.92      1.13 o
   5   4   1        4.63        5.08      0.28 o
   6   4   1      103.43      112.72      5.05 o
   7   4   1        3.89        4.10      1.85 o
 -10   5   1        2.15        3.11      1.04 o
  -9   5   1        1.90        1.60      0.28 o
  -8   5   1        0.19        0.13      0.15 o
  -7   5   1        5.24        5.71      0.45 o
  -6   5   1        5.47        6.56      0.31 o
  -5   5   1      100.09       97.29      5.15 o
  -4   5   1      150.70      135.88      5.63 o
  -3   5   1        0.13        0.36      0.18 o
  -2   5   1        5.28        6.48      0.33 o
  -1   5   1       64.40       71.00      2.93 o
   0   5   1      135.40      136.21      4.28 o
   1   5   1       33.92       33.31      1.00 o
   2   5   1      182.55      196.50      4.98 o
   3   5   1       64.70       61.33      1.20 o
   4   5   1       52.47       61.07      2.02 o
   5   5   1       82.21       90.47      2.49 o
   6   5   1       44.02       47.36      3.07 o
 -10   6   1        1.19        2.29      0.61 o
  -9   6   1       16.29       18.96      0.81 o
  -8   6   1        7.62        8.65      0.28 o
  -7   6   1        0.08        0.02      0.16 o
  -6   6   1       30.71       33.82      2.47 o
  -5   6   1        0.03        0.10      0.13 o
  -4   6   1        0.38        0.43      0.12 o
  -3   6   1      105.70      104.48      4.26 o
  -2   6   1      168.40      175.77      3.62 o
  -1   6   1      116.04      116.18      2.71 o
   0   6   1       53.55       55.02      1.74 o
   1   6   1        0.19        0.31      0.17 o
   2   6   1       22.73       21.37      0.87 o
   3   6   1       22.00       22.37      0.59 o
   4   6   1       11.50       12.08      0.46 o
   5   6   1        0.47       -0.28      0.31 o
 -10   7   1        0.05        0.01      0.48 o
  -9   7   1       38.74       43.52      1.80 o
  -8   7   1       17.73       19.77      0.98 o
  -7   7   1        0.93        0.44      0.26 o
  -6   7   1       26.10       24.06      0.94 o
  -5   7   1        1.51        1.85      0.29 o
  -4   7   1        0.79        0.86      0.25 o
  -3   7   1        2.28        2.28      0.24 o
  -2   7   1       25.97       26.35      1.37 o
  -1   7   1        0.32        0.92      0.33 o
   0   7   1       30.45       28.77      0.72 o
   1   7   1       22.25       24.34      0.91 o
   2   7   1       12.69       13.31      0.44 o
   3   7   1        1.31        1.17      0.24 o
   4   7   1        3.03        2.81      0.33 o
 -10   8   1        3.69        3.72      0.57 o
  -9   8   1       72.46       80.49      2.29 o
  -8   8   1        3.16        4.57      0.37 o
  -7   8   1       76.47       89.38      2.37 o
  -6   8   1        3.61        3.39      0.21 o
  -5   8   1        3.77        3.51      0.45 o
  -4   8   1       29.44       26.42      1.47 o
  -3   8   1      165.82      153.18      4.54 o
  -2   8   1       35.76       35.23      0.96 o
  -1   8   1        3.94        2.86      0.31 o
   0   8   1       17.94       22.01      0.63 o
   1   8   1        2.94        3.01      0.25 o
   2   8   1        0.11       -0.13      0.24 o
   3   8   1        1.08        0.87      0.46 o
  -9   9   1        0.21        0.26      0.28 o
  -8   9   1        1.02        0.40      0.23 o
  -7   9   1        0.06        0.05      0.12 o
  -6   9   1        0.00       -0.23      0.24 o
  -5   9   1        0.75        1.66      0.31 o
  -4   9   1       14.55       10.27      0.62 o
  -3   9   1       11.17        7.32      0.36 o
  -2   9   1        0.37        0.79      0.28 o
  -1   9   1        3.72        4.30      0.49 o
   0   9   1        7.08        7.78      0.69 o
   1   9   1        2.65        2.84      0.56 o
  -9  10   1        1.24        0.35      0.49 o
  -8  10   1        0.03       -0.24      0.55 o
  -7  10   1        0.93        0.21      0.38 o
  -6  10   1        0.01        0.39      0.35 o
  -5  10   1        0.24        0.35      0.26 o
  -4  10   1        1.21        0.91      0.30 o
  -3  10   1        0.02       -0.05      0.48 o
  -2  10   1        0.08       -0.05      0.31 o
  -1  10   1        0.00       -0.32      0.50 o
   0  10   1        0.02        0.79      0.68 o
  -7  11   1        7.02        6.29      1.04 o
  -6  11   1        3.11        2.65      0.52 o
  -5  11   1        0.54        1.03      0.46 o
  -4  11   1        0.00        0.05      0.15 o
   4 -11   2        0.38       -0.59      0.70 o
   5 -11   2        0.11       -0.19      1.10 o
   6 -11   2        1.47        0.68      0.40 o
   7 -11   2        0.76        0.84      1.41 o
   0 -10   2        6.61        6.20      0.70 o
   1 -10   2        3.27        5.75      0.65 o
   2 -10   2        1.09        1.37      0.64 o
   3 -10   2        1.91        2.48      0.52 o
   4 -10   2        0.30        0.18      0.47 o
   5 -10   2       31.15       28.99      1.72 o
   6 -10   2        7.25        7.12      0.36 o
   7 -10   2       15.17       14.72      0.56 o
   8 -10   2        0.53        0.60      0.29 o
   9 -10   2        1.27        1.04      0.50 o
  -2  -9   2        6.15        4.47      0.57 o
  -1  -9   2        9.83       11.36      0.78 o
   0  -9   2        0.73        0.40      0.43 o
   1  -9   2       15.85       15.97      0.81 o
   2  -9   2        0.06       -0.41      0.27 o
   3  -9   2       17.89       16.27      2.21 o
   4  -9   2        0.73        0.39      0.26 o
   5  -9   2        2.07        2.76      0.22 o
   6  -9   2       26.61       28.79      1.77 o
   7  -9   2       12.86       13.04      0.67 o
   8  -9   2        0.02        0.28      0.34 o
   9  -9   2        0.13        0.35      0.46 o
  -3  -8   2        0.04        0.47      0.28 o
  -2  -8   2        1.03        1.21      0.31 o
  -1  -8   2        5.97        5.63      0.26 o
   0  -8   2       10.63        9.60      0.60 o
   1  -8   2        3.33        3.78      0.30 o
   2  -8   2        4.62        2.63      0.29 o
   3  -8   2        0.44        0.36      0.09 o
   4  -8   2        7.02        6.21      0.25 o
   5  -8   2        0.05       -0.14      0.18 o
   6  -8   2        0.02        0.06      0.17 o
   7  -8   2        2.38        1.78      0.26 o
   8  -8   2        6.70        6.17      0.35 o
   9  -8   2        1.65        1.88      0.31 o
  10  -8   2        2.58        3.61      0.67 o
  -4  -7   2        8.67        7.58      0.78 o
  -3  -7   2        6.87        7.95      0.51 o
  -2  -7   2        3.17        2.84      0.22 o
  -1  -7   2        0.12        0.17      0.16 o
   0  -7   2       58.53       56.10      1.72 o
   1  -7   2        0.74        0.56      0.45 o
   2  -7   2       90.53       87.36      3.75 o
   3  -7   2       18.80       18.26      0.69 o
   4  -7   2       40.28       36.52      1.35 o
   5  -7   2        1.76        1.91      0.15 o
   6  -7   2        2.94        3.62      0.39 o
   7  -7   2        4.26        4.36      0.27 o
   8  -7   2        4.42        4.87      0.31 o
   9  -7   2        0.67        0.61      0.25 o
  10  -7   2        1.02       -0.95      0.81 o
  -5  -6   2        0.41        0.42      0.29 o
  -4  -6   2       10.14       10.38      0.41 o
  -3  -6   2       29.99       28.19      0.67 o
  -2  -6   2      118.01      130.32      2.60 o
  -1  -6   2      222.81      224.13      5.24 o
   0  -6   2      199.50      207.17      7.07 o
   1  -6   2       99.40       99.69      3.78 o
   2  -6   2        6.14        4.94      0.36 o
   3  -6   2      302.38      342.12     10.46 o
   4  -6   2       15.10       18.48      0.83 o
   5  -6   2      251.49      281.91      8.69 o
   6  -6   2       17.02       19.00      0.71 o
   7  -6   2        0.52        0.46      0.29 o
   8  -6   2        1.67        1.34      0.22 o
   9  -6   2        3.04        3.22      0.27 o
  10  -6   2        1.35        2.31      0.75 o
  -6  -5   2        0.06        0.07      0.31 o
  -5  -5   2       18.72       18.65      0.69 o
  -4  -5   2        0.77        1.10      0.20 o
  -3  -5   2      139.21      153.59      4.76 o
  -2  -5   2      184.22      191.22      7.46 o
  -1  -5   2       24.87       22.59      1.56 o
   0  -5   2      465.14      467.88     17.23 o
   1  -5   2       10.73        9.00      0.43 o
   2  -5   2      139.34      170.31      6.45 o
   3  -5   2      350.09      334.74     11.92 o
   4  -5   2      486.69      550.80     21.88 o
   5  -5   2       79.93       86.40      4.15 o
   6  -5   2       14.00       11.82      0.53 o
   7  -5   2        0.59        1.09      0.23 o
   8  -5   2        7.40        7.37      0.46 o
   9  -5   2       33.54       35.07      1.56 o
  10  -5   2        2.18        1.58      0.73 o
  -7  -4   2        1.78        1.39      0.38 o
  -6  -4   2        0.04        0.12      0.18 o
  -5  -4   2        0.13       -0.22      0.17 o
  -4  -4   2      306.46      329.97     10.00 o
  -3  -4   2      127.78      133.79      2.28 o
  -2  -4   2       23.30       22.00      0.92 o
  -1  -4   2       72.80       59.83      1.19 o
   0  -4   2      287.10      312.99      9.64 o
   1  -4   2     1076.17     1088.66     28.10 o
   2  -4   2       84.62       67.95      2.24 o
   3  -4   2      233.20      205.96      8.39 o
   4  -4   2       25.92       28.58      0.77 o
   5  -4   2        2.42        2.88      0.20 o
   6  -4   2      102.46      106.03      4.79 o
   7  -4   2       10.54       10.58      0.55 o
   8  -4   2        7.87        9.29      0.38 o
   9  -4   2        6.63        7.20      0.55 o
  10  -4   2        7.68        6.78      0.99 o
  -7  -3   2        0.03       -0.30      0.23 o
  -6  -3   2        0.08       -0.22      0.15 o
  -5  -3   2       47.19       50.69      2.35 o
  -4  -3   2        1.40        0.82      0.17 o
  -3  -3   2        2.05        2.33      0.19 o
  -2  -3   2      114.75      111.58      2.57 o
  -1  -3   2        1.27        2.64      0.13 o
   0  -3   2        0.11        0.48      0.09 o
   1  -3   2     2350.98     2483.12     71.22 o
   2  -3   2      136.37      144.08      4.87 o
   3  -3   2       42.42       28.74      1.01 o
   4  -3   2      300.11      268.00     11.44 o
   5  -3   2        1.67        2.04      0.17 o
   6  -3   2        7.02        5.74      0.29 o
   7  -3   2       68.14       69.56      3.63 o
   8  -3   2        0.56        0.63      0.14 o
   9  -3   2       20.20       22.30      1.68 o
  -8  -2   2       11.80       10.57      2.19 o
  -7  -2   2        0.46        0.29      0.22 o
  -6  -2   2       66.81       71.55      5.87 o
  -5  -2   2      149.98      148.38      8.45 o
  -4  -2   2       77.05       85.75      2.44 o
  -3  -2   2      247.21      216.90      4.88 o
  -2  -2   2       76.20       60.48      1.41 o
  -1  -2   2      437.03      349.28      6.31 o
   0  -2   2      663.89      639.91     14.02 o
   1  -2   2      495.55      469.06     13.21 o
   2  -2   2      465.64      430.58     13.82 o
   3  -2   2       89.04       98.25      3.56 o
   4  -2   2       21.86       19.18      0.84 o
   5  -2   2        0.05        0.11      0.16 o
   6  -2   2       45.03       48.58      2.21 o
   7  -2   2       17.47       16.88      1.12 o
   8  -2   2        3.69        3.50      0.49 o
   9  -2   2        6.54        5.86      0.60 o
  -9  -1   2        0.00       -0.43      0.76 o
  -8  -1   2        0.15        0.06      0.23 o
  -7  -1   2        0.08        0.40      0.27 o
  -6  -1   2        2.01        2.06      0.27 o
  -5  -1   2       17.12       16.97      1.20 o
  -4  -1   2      102.04      110.48      4.19 o
  -3  -1   2       32.23       25.13      1.18 o
  -2  -1   2      702.02      640.84      9.86 o
  -1  -1   2     1352.56     1284.14     25.09 o
   1  -1   2     1596.49     1665.44     68.92 o
   3  -1   2      512.11      486.50     16.97 o
   4  -1   2     2224.60     2531.18     86.19 o
   5  -1   2      224.20      246.23      7.81 o
   6  -1   2        2.97        2.96      0.30 o
   7  -1   2       17.41       18.40      0.58 o
   8  -1   2       21.13       19.66      1.19 o
   9  -1   2        7.09        6.50      1.06 o
  -9   0   2        0.04        0.16      0.51 o
  -8   0   2        5.38        4.37      0.44 o
  -7   0   2       23.91       22.72      0.74 o
  -6   0   2        8.46        7.86      0.48 o
  -5   0   2        0.40        0.18      0.13 o
  -4   0   2       65.88       62.65      2.83 o
  -3   0   2        1.26        1.39      0.15 o
  -2   0   2       35.97       26.96      0.48 o
  -1   0   2       54.35       47.47      1.34 o
   0   0   2      191.14      179.54      5.62 o
   1   0   2     1119.51     1186.53     36.39 o
   2   0   2      831.09      850.22     23.69 o
   3   0   2      465.17      466.42     20.91 o
   4   0   2      129.61      145.13      4.07 o
   5   0   2       37.24       35.44      1.09 o
   6   0   2       28.51       29.45      2.00 o
   7   0   2       54.97       52.39      2.23 o
   8   0   2       26.75       22.45      1.49 o
   9   0   2        0.14       -0.12      0.60 o
  -9   1   2        0.55        0.47      0.49 o
  -8   1   2        0.78        0.76      0.20 o
  -7   1   2        5.85        4.68      0.28 o
  -6   1   2       26.15       23.15      0.67 o
  -5   1   2        0.07       -0.16      0.12 o
  -4   1   2        1.69        4.00      0.33 o
  -3   1   2      435.72      395.62     16.06 o
  -2   1   2     1406.54     1375.24     35.01 o
   0   1   2       76.99       81.04      1.30 o
   1   1   2      708.17      697.18     10.75 o
   2   1   2      761.41      796.66     12.27 o
   3   1   2      350.15      409.38      6.34 o
   4   1   2        5.44        6.06      0.18 o
   5   1   2        0.24        0.14      0.09 o
   6   1   2        1.65        1.18      0.18 o
   7   1   2        0.42       -0.06      0.63 o
   8   1   2        0.07        0.48      0.57 o
 -10   2   2       27.03       24.86      1.97 o
  -9   2   2        2.88        2.07      0.28 o
  -8   2   2        5.23        5.35      0.33 o
  -7   2   2        5.18        4.55      0.25 o
  -6   2   2       30.49       33.21      1.68 o
  -5   2   2      187.39      190.08      8.91 o
  -4   2   2      438.43      440.43     19.14 o
  -3   2   2      215.54      208.63      7.36 o
  -2   2   2      472.05      475.03     15.48 o
  -1   2   2      838.26      846.44     15.89 o
   0   2   2      115.09      111.61      1.79 o
   1   2   2       31.16       32.65      0.56 o
   2   2   2      194.01      222.51      5.49 o
   3   2   2       13.33       15.40      0.34 o
   4   2   2        0.49        0.32      0.18 o
   5   2   2       11.38        8.48      0.62 o
   6   2   2        0.59        0.62      0.29 o
   7   2   2        9.86        9.94      0.86 o
   8   2   2        2.67        4.05      0.79 o
 -10   3   2        0.81        0.47      0.54 o
  -9   3   2        0.91        0.94      0.24 o
  -8   3   2        0.11       -0.16      0.26 o
  -7   3   2       12.18       10.97      0.38 o
  -6   3   2       57.37       61.83      2.53 o
  -5   3   2      618.89      662.51     17.41 o
  -4   3   2      862.58      917.63     24.60 o
  -3   3   2      311.61      301.04      9.80 o
  -2   3   2     1090.49     1139.62     28.01 o
  -1   3   2      203.57      207.38      4.14 o
   0   3   2     1745.16     1970.35     34.69 o
   1   3   2      125.14      136.85      2.53 o
   2   3   2      462.10      524.99     20.52 o
   3   3   2       62.16       57.85      1.23 o
   4   3   2       33.61       37.68      0.92 o
   5   3   2        2.44        1.45      0.19 o
   6   3   2        3.21        2.24      0.24 o
   7   3   2        3.60        3.52      0.96 o
 -10   4   2        0.42       -0.56      0.45 o
  -9   4   2        1.46        1.67      0.27 o
  -8   4   2       14.45       11.81      0.45 o
  -7   4   2        4.18        4.58      0.27 o
  -6   4   2       11.02       11.74      0.34 o
  -5   4   2       61.37       62.24      2.28 o
  -4   4   2        1.13        1.14      0.11 o
  -3   4   2       87.82       96.17      2.90 o
  -2   4   2        0.39        1.82      0.39 o
  -1   4   2       93.06      131.01      2.60 o
   0   4   2      379.21      435.55      7.83 o
   1   4   2      239.59      272.14      4.97 o
   2   4   2      100.48      111.50      2.74 o
   3   4   2        0.08       -0.24      0.16 o
   4   4   2       64.06       72.58      1.61 o
   5   4   2      100.98      113.97      3.63 o
   6   4   2       85.92       89.31      2.79 o
 -10   5   2        0.42        0.84      0.34 o
  -9   5   2       15.12       15.75      0.96 o
  -8   5   2       11.74       11.15      0.46 o
  -7   5   2        0.00        0.05      0.12 o
  -6   5   2        1.50        1.57      0.13 o
  -5   5   2        4.33        6.20      0.20 o
  -4   5   2      257.50      232.41      8.04 o
  -3   5   2       15.63       19.17      0.76 o
  -2   5   2        7.05        4.88      0.25 o
  -1   5   2       16.09       17.60      0.31 o
   0   5   2       48.76       51.92      2.44 o
   1   5   2       51.53       49.51      1.11 o
   2   5   2        0.00       -0.12      0.20 o
   3   5   2        8.51        6.94      0.35 o
   4   5   2        1.74        1.80      0.21 o
   5   5   2       26.23       26.34      1.05 o
   6   5   2        0.27       -0.41      0.41 o
 -10   6   2        4.91        4.63      0.50 o
  -9   6   2        0.49        0.23      0.25 o
  -8   6   2        2.08        2.23      0.25 o
  -7   6   2       14.17       12.64      0.36 o
  -6   6   2        1.42        0.96      0.20 o
  -5   6   2        1.16        1.63      0.15 o
  -4   6   2       67.01       65.33      1.81 o
  -3   6   2       26.88       25.71      1.07 o
  -2   6   2       28.68       28.10      0.97 o
  -1   6   2        0.96        1.07      0.19 o
   0   6   2       26.49       28.80      0.96 o
   1   6   2       14.79       14.14      0.55 o
   2   6   2       61.61       69.25      2.77 o
   3   6   2        1.77        1.73      0.29 o
   4   6   2        4.46        3.12      0.31 o
   5   6   2        3.42        3.10      0.48 o
 -10   7   2        8.05        7.95      0.75 o
  -9   7   2       24.43       27.96      1.73 o
  -8   7   2        0.00        0.18      0.21 o
  -7   7   2      141.25      158.96      5.04 o
  -6   7   2       11.25       10.13      0.48 o
  -5   7   2        9.36        9.00      0.58 o
  -4   7   2       13.87       15.61      0.70 o
  -3   7   2        2.59        2.13      0.33 o
  -2   7   2        0.82        1.70      0.25 o
  -1   7   2       13.04       10.52      0.43 o
   0   7   2        4.34        2.92      0.29 o
   1   7   2       29.32       30.13      0.81 o
   2   7   2        6.63        6.69      0.41 o
   3   7   2        1.49        0.97      0.22 o
   4   7   2        2.11        4.12      0.62 o
 -10   8   2        3.82        3.67      0.56 o
  -9   8   2        5.76        6.33      0.39 o
  -8   8   2       12.62       12.13      0.41 o
  -7   8   2       11.23        8.79      0.32 o
  -6   8   2       24.31       25.41      1.02 o
  -5   8   2        7.08        7.32      0.41 o
  -4   8   2       23.23       21.46      0.60 o
  -3   8   2       38.75       34.15      1.08 o
  -2   8   2        3.49        4.55      0.36 o
  -1   8   2      159.88      156.41      3.46 o
   0   8   2       59.52       66.63      1.25 o
   1   8   2        1.38        1.77      0.39 o
   2   8   2        0.64        0.08      0.14 o
   3   8   2        5.01        7.36      0.72 o
  -9   9   2        2.05        3.04      0.36 o
  -8   9   2        0.20       -0.14      0.17 o
  -7   9   2       15.82       15.43      0.43 o
  -6   9   2        2.67        2.09      0.29 o
  -5   9   2        0.92        1.02      0.27 o
  -4   9   2        6.97        6.80      0.39 o
  -3   9   2        6.99        5.24      0.73 o
  -2   9   2        0.37        0.23      0.28 o
  -1   9   2        0.29       -0.47      0.55 o
   0   9   2        0.04       -0.31      0.93 o
   1   9   2        0.32        0.34      0.48 o
  -8  10   2        0.37        1.00      0.42 o
  -7  10   2        7.87        8.77      0.61 o
  -6  10   2       10.30        9.63      0.49 o
  -5  10   2        0.46        0.10      0.29 o
  -4  10   2        0.20        0.33      0.27 o
  -3  10   2       10.73       10.13      0.57 o
  -2  10   2       16.34       12.74      0.68 o
  -1  10   2        0.13        0.25      0.90 o
  -7  11   2        0.14        0.26      0.83 o
  -6  11   2        1.60        2.25      0.49 o
  -5  11   2        0.03       -0.01      0.68 o
  -4  11   2        1.22        0.81      0.59 o
   4 -11   3        3.86        3.50      0.91 o
   5 -11   3        0.42        1.11      0.70 o
   6 -11   3        4.51        4.04      0.73 o
   7 -11   3       10.33        9.34      1.74 o
   0 -10   3        3.06        3.95      0.64 o
   1 -10   3        1.95        0.95      0.87 o
   2 -10   3        0.13        1.66      0.88 o
   3 -10   3        0.08       -0.39      0.89 o
   4 -10   3        1.19        1.47      0.62 o
   5 -10   3        0.63        1.12      0.23 o
   6 -10   3        2.29        1.74      0.24 o
   7 -10   3       16.03       15.69      0.96 o
   8 -10   3        1.16        1.16      0.34 o
  -2  -9   3        2.40        2.22      0.55 o
  -1  -9   3        0.50        0.79      0.42 o
   0  -9   3        9.12       10.20      0.51 o
   1  -9   3        3.69        3.22      0.51 o
   2  -9   3       13.10       10.06      1.25 o
   3  -9   3        0.17        0.04      0.13 o
   4  -9   3        0.41        0.55      0.14 o
   5  -9   3        7.26        7.36      0.53 o
   6  -9   3        3.05        2.49      0.27 o
   7  -9   3        0.07       -0.15      0.23 o
   8  -9   3        0.94        0.81      0.27 o
   9  -9   3        2.50        2.85      0.73 o
  -3  -8   3        4.59        4.03      0.52 o
  -2  -8   3        4.62        6.15      0.73 o
  -1  -8   3        0.06        0.20      0.11 o
   0  -8   3        0.03        0.06      0.13 o
   1  -8   3       10.36       10.21      0.61 o
   2  -8   3        4.65        3.98      0.40 o
   3  -8   3        0.05       -0.03      0.12 o
   4  -8   3        5.19        5.39      0.72 o
   5  -8   3        0.17        0.09      0.27 o
   6  -8   3        3.41        3.13      0.28 o
   7  -8   3        0.32        0.07      0.20 o
   8  -8   3        1.57        1.14      0.28 o
   9  -8   3        0.58        0.60      0.26 o
  10  -8   3        1.96        1.68      0.72 o
  -4  -7   3        3.24        3.36      0.38 o
  -3  -7   3       23.00       24.41      1.54 o
  -2  -7   3        0.42        1.07      0.17 o
  -1  -7   3      202.88      225.20      4.41 o
   0  -7   3       29.92       32.75      1.24 o
   1  -7   3      445.20      459.27     18.08 o
   2  -7   3        3.40        2.40      0.17 o
   3  -7   3      156.81      160.53      8.09 o
   4  -7   3        6.58        6.05      0.36 o
   5  -7   3        7.60        6.16      0.24 o
   6  -7   3        2.38        1.77      0.22 o
   7  -7   3        2.81        2.85      0.26 o
   8  -7   3        2.24        2.94      0.26 o
   9  -7   3        0.03        0.18      0.28 o
  -5  -6   3        5.95        4.48      0.38 o
  -4  -6   3        0.79        0.96      0.23 o
  -3  -6   3        2.77        2.96      0.29 o
  -2  -6   3      280.76      306.27     10.84 o
  -1  -6   3        3.88        4.10      0.20 o
   0  -6   3      631.09      658.96     24.42 o
   1  -6   3       51.56       41.45      1.77 o
   2  -6   3        3.57        2.45      0.25 o
   3  -6   3        3.35        4.08      0.24 o
   4  -6   3       51.25       54.36      1.82 o
   5  -6   3        5.98        6.37      0.42 o
   6  -6   3      112.84      123.85      4.76 o
   7  -6   3       71.92       79.10      3.63 o
   8  -6   3        0.20        0.09      0.22 o
   9  -6   3        8.47        8.00      0.36 o
  -6  -5   3        0.98        0.85      0.26 o
  -5  -5   3       12.36       11.49      0.43 o
  -4  -5   3       10.56       11.10      0.60 o
  -3  -5   3       49.88       50.94      1.39 o
  -2  -5   3       41.68       43.85      1.38 o
  -1  -5   3        2.52        2.99      0.15 o
   0  -5   3      169.77      153.94      4.66 o
   1  -5   3      187.89      187.85      5.61 o
   2  -5   3      322.99      297.10     13.15 o
   3  -5   3      408.57      400.68     15.54 o
   4  -5   3      164.25      168.97      5.36 o
   5  -5   3        1.36        1.44      0.18 o
   6  -5   3       21.87       24.73      1.16 o
   7  -5   3        9.38       10.04      0.56 o
   8  -5   3        7.40        8.25      0.53 o
   9  -5   3        5.09        5.10      0.63 o
  -7  -4   3        0.57        1.02      0.40 o
  -6  -4   3        1.73        2.02      0.25 o
  -5  -4   3        3.29        2.36      0.45 o
  -4  -4   3       38.76       35.41      0.86 o
  -3  -4   3        8.66       10.19      0.80 o
  -2  -4   3       21.67       25.97      0.72 o
  -1  -4   3      130.26      150.14      3.34 o
   0  -4   3       65.62       77.41      1.86 o
   1  -4   3      350.47      346.05     10.64 o
   2  -4   3        6.10        4.80      0.31 o
   3  -4   3      310.65      297.92     11.53 o
   4  -4   3        3.37        1.45      0.17 o
   5  -4   3        6.51        5.37      0.28 o
   6  -4   3        0.04       -0.06      0.12 o
   7  -4   3       14.55       14.41      0.58 o
   8  -4   3       21.96       26.94      2.36 o
   9  -4   3        3.11        3.53      0.74 o
  -7  -3   3        0.00        0.81      0.33 o
  -6  -3   3        8.70        8.15      0.53 o
  -5  -3   3      104.64      112.58      5.11 o
  -4  -3   3       70.89       65.63      2.29 o
  -3  -3   3        3.30        2.14      0.20 o
  -2  -3   3       12.86       14.60      0.36 o
  -1  -3   3      275.66      246.30      5.65 o
   0  -3   3      173.44      179.12      4.02 o
   1  -3   3      592.60      585.78     15.71 o
   2  -3   3       56.86       48.54      1.67 o
   3  -3   3      138.17      119.07      4.92 o
   4  -3   3      165.50      140.83      5.89 o
   5  -3   3       28.28       25.40      0.67 o
   6  -3   3        1.76        1.92      0.35 o
   7  -3   3       27.84       27.69      2.05 o
   8  -3   3        4.51        5.64      0.36 o
   9  -3   3        2.27        1.98      0.34 o
  -8  -2   3        5.42        4.60      0.53 o
  -7  -2   3        3.50        3.28      0.27 o
  -6  -2   3       32.01       36.20      3.24 o
  -5  -2   3       46.54       48.47      2.12 o
  -4  -2   3      197.81      222.40      4.67 o
  -3  -2   3       78.03       85.58      4.33 o
  -1  -2   3     1069.37     1035.88     22.50 o
   0  -2   3      231.49      195.55      7.05 o
   1  -2   3      212.43      218.37      5.00 o
   2  -2   3      552.98      539.04     16.31 o
   3  -2   3        6.45        5.64      0.28 o
   4  -2   3     1326.05     1456.93     32.72 o
   5  -2   3      107.07      113.81      4.88 o
   6  -2   3      169.00      187.12      7.46 o
   7  -2   3        4.59        4.56      0.36 o
   8  -2   3        2.86        3.21      0.47 o
   9  -2   3        5.31        4.65      0.58 o
  -9  -1   3        4.77        4.13      0.77 o
  -8  -1   3        0.00       -0.18      0.46 o
  -7  -1   3       21.75       22.61      0.95 o
  -6  -1   3      117.80      123.08      4.21 o
  -5  -1   3        3.29        3.47      0.16 o
  -4  -1   3       40.38       36.33      0.77 o
  -3  -1   3        5.98        9.43      0.28 o
  -2  -1   3      104.59       96.81      1.57 o
  -1  -1   3      228.28      190.92      3.79 o
   0  -1   3      456.83      415.01      9.16 o
   1  -1   3     1131.53     1137.79     24.66 o
   3  -1   3     1218.60     1250.37     47.50 o
   4  -1   3     1304.47     1449.31     68.56 o
   5  -1   3       78.29       79.52      7.62 o
   6  -1   3       45.27       50.00      4.97 o
   7  -1   3       28.63       29.08      3.31 o
   8  -1   3        8.07        7.56      0.82 o
   9  -1   3        3.60        2.18      0.75 o
  -9   0   3       15.74       16.53      0.87 o
  -8   0   3        6.82        7.56      0.58 o
  -7   0   3        1.16        1.01      0.21 o
  -6   0   3        6.16        5.25      0.36 o
  -5   0   3        3.40        4.74      0.31 o
  -4   0   3      237.62      231.86      3.87 o
  -3   0   3      239.64      201.38      3.18 o
  -2   0   3        9.05        7.13      0.21 o
  -1   0   3       82.84       84.16      1.93 o
   0   0   3      439.46      410.84      7.41 o
   1   0   3      110.63       97.47      3.21 o
   2   0   3       98.80       99.10      2.68 o
   3   0   3        2.46        6.79      0.66 o
   4   0   3        4.76        3.87      0.25 o
   5   0   3        1.82        0.95      0.19 o
   6   0   3        0.13       -0.32      0.33 o
   7   0   3        0.11        0.11      0.29 o
   8   0   3       12.03        9.57      1.00 o
  -9   1   3       11.68       13.37      0.75 o
  -8   1   3        0.08        0.01      0.23 o
  -7   1   3        5.96        5.66      0.27 o
  -6   1   3       19.47       16.70      0.57 o
  -5   1   3        4.12        5.80      0.23 o
  -4   1   3       56.33       67.15      2.44 o
  -3   1   3        2.59        3.36      0.13 o
  -2   1   3     1347.77     1325.33     32.18 o
  -1   1   3      289.46      266.92      3.76 o
   0   1   3       45.20       38.86      1.20 o
   1   1   3      272.11      258.37      4.07 o
   2   1   3      595.13      630.21      9.74 o
   3   1   3      263.15      311.68      5.01 o
   4   1   3       58.02       58.36      1.14 o
   5   1   3       17.15       15.43      0.47 o
   6   1   3        5.34        4.24      0.36 o
   7   1   3        2.62        2.67      0.58 o
   8   1   3        1.04        1.07      0.86 o
 -10   2   3       23.49       19.83      1.76 o
  -9   2   3       41.13       46.62      2.12 o
  -8   2   3        1.61        1.38      0.24 o
  -7   2   3        8.08        9.14      0.36 o
  -6   2   3       89.26       86.52      3.19 o
  -5   2   3       74.28       77.10      3.23 o
  -4   2   3       63.07       62.91      1.70 o
  -3   2   3       32.74       29.07      0.97 o
  -2   2   3     1759.34     1887.08     38.91 o
  -1   2   3      993.68     1075.55     16.68 o
   0   2   3       12.73       11.05      0.22 o
   1   2   3      209.26      237.85      3.74 o
   2   2   3       45.36       44.14      0.78 o
   3   2   3       28.31       30.72      0.60 o
   4   2   3        9.82        9.49      0.27 o
   5   2   3        3.55        3.42      0.23 o
   6   2   3        0.80        1.01      0.31 o
   7   2   3        4.39        3.70      0.68 o
   8   2   3        0.90        2.02      0.80 o
 -10   3   3        5.41        5.47      0.71 o
  -9   3   3        4.44        2.76      0.50 o
  -8   3   3       32.22       34.25      1.49 o
  -7   3   3       22.83       26.35      0.94 o
  -6   3   3        5.23        6.80      0.47 o
  -5   3   3      213.35      239.41     10.05 o
  -4   3   3      145.25      135.94      5.03 o
  -3   3   3      142.03      151.09      3.04 o
  -2   3   3      208.75      193.67      4.20 o
  -1   3   3        4.29        3.11      0.12 o
   0   3   3        7.37        6.33      0.40 o
   1   3   3     1219.99     1465.62     22.38 o
   2   3   3      262.33      323.91      5.16 o
   3   3   3        3.05        2.52      0.19 o
   4   3   3       54.96       53.48      2.08 o
   5   3   3        4.32        3.90      0.23 o
   6   3   3        5.21        5.49      0.76 o
   7   3   3        0.14       -0.07      0.80 o
 -10   4   3        2.87        2.82      0.76 o
  -9   4   3        1.34        1.74      0.31 o
  -8   4   3       47.23       48.99      1.95 o
  -7   4   3       25.63       26.43      1.04 o
  -6   4   3       34.80       34.84      1.66 o
  -5   4   3        4.40        3.25      0.18 o
  -4   4   3      257.79      260.42      6.77 o
  -3   4   3     1133.55     1212.40     25.50 o
  -2   4   3        5.29        4.61      0.21 o
  -1   4   3       43.24       51.24      0.90 o
   0   4   3       17.12       15.88      0.88 o
   1   4   3       25.67       30.71      0.69 o
   2   4   3       72.71       74.50      1.92 o
   3   4   3       16.42       17.65      0.53 o
   4   4   3        3.81        3.20      0.31 o
   5   4   3        9.72        7.62      0.40 o
   6   4   3       22.25       20.94      1.77 o
 -10   5   3        1.64        1.59      0.63 o
  -9   5   3        0.33        0.40      0.26 o
  -8   5   3        2.44        2.42      0.28 o
  -7   5   3        3.86        3.96      0.22 o
  -6   5   3       33.64       35.30      1.55 o
  -5   5   3       43.16       43.58      2.06 o
  -4   5   3       12.18       11.62      0.34 o
  -3   5   3       18.10       19.72      0.71 o
  -2   5   3        0.04       -0.03      0.17 o
  -1   5   3       29.40       32.56      0.91 o
   0   5   3       42.92       46.14      1.02 o
   1   5   3       49.44       54.00      1.18 o
   2   5   3        0.06       -0.33      0.25 o
   3   5   3       24.95       24.20      0.73 o
   4   5   3        0.93        1.28      0.26 o
   5   5   3        1.94        1.05      0.31 o
 -10   6   3        1.46        0.93      0.36 o
  -9   6   3        2.07        1.89      0.32 o
  -8   6   3        0.78        0.36      0.15 o
  -7   6   3       56.72       59.01      2.33 o
  -6   6   3       79.48       80.34      2.33 o
  -5   6   3        0.82        0.81      0.15 o
  -4   6   3       46.69       44.25      0.88 o
  -3   6   3       10.70       11.47      0.80 o
  -2   6   3        3.72        2.08      0.22 o
  -1   6   3        5.82        4.68      0.14 o
   0   6   3       14.57       17.19      0.51 o
   1   6   3       10.98        9.48      0.40 o
   2   6   3        4.06        4.39      0.43 o
   3   6   3        3.85        3.51      0.26 o
   4   6   3        0.30        0.27      0.27 o
 -10   7   3        4.69        4.19      1.02 o
  -9   7   3        5.71        5.67      0.30 o
  -8   7   3        5.92        6.48      0.65 o
  -7   7   3      310.31      380.05     10.96 o
  -6   7   3       10.00        8.09      0.66 o
  -5   7   3      255.66      279.53      7.13 o
  -4   7   3       30.08       31.32      1.20 o
  -3   7   3        5.99        3.30      0.35 o
  -2   7   3        0.28        0.88      0.25 o
  -1   7   3       73.47       66.08      1.56 o
   0   7   3        0.69        0.84      0.13 o
   1   7   3       76.62       80.09      3.58 o
   2   7   3        6.55        4.75      0.37 o
   3   7   3        0.73        1.03      0.42 o
 -10   8   3        0.86        0.99      0.46 o
  -9   8   3        0.52        0.09      0.41 o
  -8   8   3        0.19        0.27      0.22 o
  -7   8   3        3.31        3.26      0.34 o
  -6   8   3        0.00       -0.20      0.19 o
  -5   8   3        2.08        1.67      0.29 o
  -4   8   3        0.37        0.23      0.27 o
  -3   8   3        8.19        5.43      0.32 o
  -2   8   3       31.85       27.35      0.87 o
  -1   8   3        5.47        3.29      0.36 o
   0   8   3       37.97       36.32      1.02 o
   1   8   3        4.69        3.01      0.50 o
   2   8   3        0.77       -0.02      0.42 o
  -9   9   3        3.14        3.14      0.38 o
  -8   9   3        4.26        3.79      0.37 o
  -7   9   3        4.00        3.55      0.21 o
  -6   9   3        6.54        5.17      0.37 o
  -5   9   3       10.13        8.94      0.43 o
  -4   9   3        8.81        8.88      0.57 o
  -3   9   3        3.61        3.72      0.34 o
  -2   9   3       10.56        9.94      0.56 o
  -1   9   3        9.68        9.45      0.58 o
   0   9   3        7.56        8.18      1.51 o
   1   9   3        1.04        2.12      0.72 o
  -8  10   3        0.02        0.49      0.40 o
  -7  10   3        0.79        1.25      0.58 o
  -6  10   3        1.10        1.83      0.40 o
  -5  10   3        0.20        0.42      0.38 o
  -4  10   3        5.27        5.32      0.95 o
  -3  10   3        7.04        8.03      0.64 o
  -2  10   3       19.24       18.53      1.12 o
  -1  10   3        0.39        1.26      0.73 o
  -6  11   3        0.95        0.90      0.75 o
  -5  11   3        8.44        7.19      0.68 o
  -4  11   3        7.07        5.89      1.03 o
   4 -11   4        4.17        4.48      0.88 o
   5 -11   4        9.23       12.33      1.36 o
   6 -11   4        3.56        3.47      1.12 o
   7 -11   4        0.01        0.70      0.79 o
   0 -10   4        0.02       -1.17      0.87 o
   1 -10   4        6.76        6.60      0.89 o
   2 -10   4        7.05        5.91      0.86 o
   3 -10   4        0.84        0.34      0.59 o
   4 -10   4        1.19        0.92      0.50 o
   5 -10   4       12.28       10.78      0.85 o
   6 -10   4       18.65       18.76      1.04 o
   7 -10   4        1.44        1.53      0.54 o
   8 -10   4        5.83        5.70      0.45 o
  -2  -9   4        1.99        1.98      0.51 o
  -1  -9   4        0.03        0.53      0.57 o
   0  -9   4        0.14        0.22      0.34 o
   1  -9   4        1.22        1.08      0.28 o
   2  -9   4        8.39        5.99      0.41 o
   3  -9   4       10.94       12.38      1.58 o
   4  -9   4        5.65        5.55      0.74 o
   5  -9   4       12.92       12.01      0.60 o
   6  -9   4        7.09        6.28      0.36 o
   7  -9   4        1.97        2.15      0.30 o
   8  -9   4        1.34        2.46      0.33 o
   9  -9   4        0.50        0.30      0.42 o
  -3  -8   4       46.51       48.26      1.83 o
  -2  -8   4        0.15        0.12      0.26 o
  -1  -8   4        9.94       10.32      0.58 o
   0  -8   4        6.74        4.81      0.21 o
   1  -8   4       20.80       18.05      0.65 o
   2  -8   4       28.75       27.38      1.36 o
   3  -8   4        2.91        2.78      0.26 o
   4  -8   4      126.76      139.63      7.13 o
   5  -8   4        5.49        3.33      0.31 o
   6  -8   4        8.64        7.47      0.33 o
   7  -8   4        2.26        2.26      0.28 o
   8  -8   4        0.02       -0.05      0.34 o
   9  -8   4        0.04        0.39      0.56 o
  -4  -7   4       10.24        9.70      0.65 o
  -3  -7   4        8.37        8.77      0.47 o
  -2  -7   4       10.01       11.85      0.43 o
  -1  -7   4       21.39       19.75      0.74 o
   0  -7   4      161.09      165.06      3.94 o
   1  -7   4      247.17      255.74      9.31 o
   2  -7   4      261.71      267.39     13.44 o
   3  -7   4       50.67       50.91      2.44 o
   4  -7   4       52.93       52.47      1.50 o
   5  -7   4       37.60       38.20      1.41 o
   6  -7   4        0.61        0.51      0.21 o
   7  -7   4       12.59       11.10      0.81 o
   8  -7   4        0.91        0.75      0.23 o
   9  -7   4        3.52        2.40      0.37 o
  -5  -6   4        6.69        4.87      0.46 o
  -4  -6   4        9.85       12.21      0.75 o
  -3  -6   4        7.61        7.43      0.80 o
  -2  -6   4        9.45        8.11      0.51 o
  -1  -6   4       35.53       41.10      2.35 o
   0  -6   4      351.04      345.79      9.20 o
   1  -6   4        2.06        2.34      0.13 o
   2  -6   4      579.10      606.73     22.25 o
   3  -6   4        1.57        0.55      0.25 o
   4  -6   4        1.27        2.68      0.18 o
   5  -6   4       39.41       38.97      0.94 o
   6  -6   4       73.35       78.30      3.39 o
   7  -6   4        5.27        4.49      0.29 o
   8  -6   4        5.50        4.94      0.70 o
   9  -6   4       11.71        9.43      0.60 o
  -6  -5   4        0.82        0.52      0.41 o
  -5  -5   4        9.32        9.45      0.39 o
  -4  -5   4        3.06        3.95      0.37 o
  -3  -5   4       17.92       14.30      0.63 o
  -2  -5   4       53.13       46.68      2.36 o
  -1  -5   4       52.57       57.38      2.45 o
   0  -5   4        4.91        4.60      0.23 o
   1  -5   4       53.05       58.59      1.68 o
   2  -5   4        8.35        9.29      0.24 o
   3  -5   4      245.44      244.02      7.49 o
   4  -5   4      121.14      134.66      6.22 o
   5  -5   4       15.88       19.33      0.51 o
   6  -5   4        1.17        1.41      0.33 o
   7  -5   4        4.28        3.26      0.28 o
   8  -5   4       58.69       66.33      2.38 o
   9  -5   4        1.05        1.39      0.51 o
  -7  -4   4        0.02       -0.18      0.50 o
  -6  -4   4       18.64       18.32      1.18 o
  -5  -4   4        0.16        0.25      0.25 o
  -4  -4   4        9.47        8.35      0.75 o
  -3  -4   4        6.57        6.43      0.49 o
  -2  -4   4        0.64        0.17      0.08 o
  -1  -4   4        2.40        2.73      0.62 o
   0  -4   4       12.88       15.10      0.49 o
   1  -4   4       44.43       47.72      0.92 o
   2  -4   4       81.96       78.55      3.16 o
   3  -4   4      273.37      268.20      7.56 o
   4  -4   4       11.30       11.00      0.45 o
   5  -4   4        5.17        4.40      0.37 o
   6  -4   4        2.27        2.81      0.21 o
   7  -4   4       27.79       27.63      1.78 o
   8  -4   4       42.07       48.55      3.45 o
   9  -4   4        0.16        0.11      0.34 o
  -7  -3   4        3.78        3.82      0.56 o
  -6  -3   4       19.46       18.85      1.08 o
  -5  -3   4       46.04       42.93      1.02 o
  -4  -3   4       37.13       34.86      0.99 o
  -3  -3   4       30.72       30.26      2.08 o
  -2  -3   4        6.26        8.95      0.43 o
  -1  -3   4      193.80      192.83      4.41 o
   0  -3   4     1032.75     1175.63     25.64 o
   1  -3   4        0.79        0.22      0.10 o
   2  -3   4      712.18      723.18     18.60 o
   3  -3   4        5.93        8.06      0.25 o
   4  -3   4        8.45        8.87      0.52 o
   5  -3   4       60.76       62.98      2.85 o
   6  -3   4       31.72       29.33      1.80 o
   7  -3   4        0.08       -0.15      0.20 o
   8  -3   4        9.34        9.79      1.27 o
   9  -3   4        0.41        0.78      0.29 o
  -8  -2   4        3.87        3.66      0.47 o
  -7  -2   4        1.44        1.44      0.32 o
  -6  -2   4        3.01        2.44      0.21 o
  -5  -2   4       26.97       25.33      0.87 o
  -4  -2   4        6.36        6.34      0.42 o
  -3  -2   4       17.00       17.67      0.40 o
  -2  -2   4       37.72       45.75      0.93 o
  -1  -2   4      398.38      365.75     11.25 o
   0  -2   4     1662.92     1950.88     42.17 o
   1  -2   4      234.54      223.69      4.09 o
   2  -2   4        0.85        2.22      0.19 o
   3  -2   4      341.16      324.99      7.92 o
   4  -2   4     1735.10     1972.35     71.74 o
   5  -2   4      315.07      336.98     14.82 o
   6  -2   4      305.82      316.65     33.90 o
   7  -2   4       38.62       43.46      4.76 o
   8  -2   4        0.11       -0.23      0.47 o
   9  -2   4        0.40        0.30      0.36 o
  -9  -1   4        0.15       -0.92      0.73 o
  -8  -1   4        6.35        6.24      0.39 o
  -7  -1   4       21.16       21.54      0.70 o
  -6  -1   4       79.28       85.28      2.43 o
  -5  -1   4       16.98       16.47      0.63 o
  -4  -1   4       87.23       92.52      1.77 o
  -3  -1   4      447.25      422.70      6.61 o
  -2  -1   4       17.06       16.47      0.39 o
  -1  -1   4      183.74      175.47      3.99 o
   0  -1   4      167.02      140.49      3.24 o
   1  -1   4        4.84        3.65      0.35 o
   2  -1   4        0.79        0.92      0.20 o
   3  -1   4       20.50       22.92      0.81 o
   4  -1   4      426.39      456.98     38.83 o
   5  -1   4       48.99       47.17      5.05 o
   6  -1   4       72.33       80.91      7.85 o
   7  -1   4        0.01        0.19      0.23 o
   8  -1   4       10.45        9.55      1.71 o
  -9   0   4        1.96        2.31      0.77 o
  -8   0   4        2.23        1.95      0.31 o
  -7   0   4        2.68        2.20      0.26 o
  -6   0   4        0.21        0.20      0.18 o
  -5   0   4       27.87       27.28      1.10 o
  -4   0   4      118.99      113.29      2.17 o
  -3   0   4       67.65       57.60      1.21 o
  -2   0   4       65.29       58.62      1.13 o
  -1   0   4      273.33      260.52      5.85 o
   0   0   4      216.38      179.78      3.34 o
   1   0   4      575.69      590.65     12.98 o
   2   0   4      107.55      112.42      2.55 o
   3   0   4      872.52      994.90     58.30 o
   4   0   4       18.80       18.15      1.51 o
   5   0   4       39.35       42.34      2.82 o
   6   0   4       11.75       11.42      0.54 o
   7   0   4        4.69        4.13      0.60 o
   8   0   4        0.94        0.68      0.51 o
  -9   1   4       53.40       55.69      2.29 o
  -8   1   4      228.67      277.40      9.39 o
  -7   1   4        1.48        1.33      0.23 o
  -6   1   4       41.77       38.53      1.52 o
  -5   1   4       37.33       41.85      1.59 o
  -4   1   4      102.06      111.98      3.89 o
  -3   1   4      324.28      342.45     11.58 o
  -2   1   4     1254.48     1293.12     35.86 o
  -1   1   4      491.96      484.85      7.38 o
   0   1   4      287.31      273.74      4.99 o
   1   1   4       21.28       15.60      0.38 o
   2   1   4       25.26       26.37      0.58 o
   3   1   4       49.13       52.65      1.13 o
   4   1   4       20.65       25.57      1.35 o
   5   1   4        0.30        0.08      0.20 o
   6   1   4       12.10       10.94      0.60 o
   7   1   4        0.06        0.53      0.41 o
   8   1   4        1.45        1.10      0.71 o
 -10   2   4        2.39        1.89      1.02 o
  -9   2   4       40.87       45.35      1.27 o
  -8   2   4       13.17       13.28      0.64 o
  -7   2   4       11.29       12.06      0.43 o
  -6   2   4        0.27        0.08      0.18 o
  -5   2   4       63.71       67.04      1.44 o
  -4   2   4      493.05      508.26     26.00 o
  -3   2   4      723.16      803.41     17.00 o
  -2   2   4       20.74       29.66      0.67 o
  -1   2   4      526.60      551.66      7.02 o
   0   2   4       82.54       74.15      1.10 o
   1   2   4      171.31      197.03      3.13 o
   2   2   4       70.91       72.05      1.21 o
   3   2   4        1.03        2.81      0.18 o
   4   2   4      151.30      174.75      2.90 o
   5   2   4       12.75        9.06      0.50 o
   6   2   4       17.17       16.13      0.61 o
   7   2   4        3.98        4.41      0.75 o
 -10   3   4        0.47       -0.56      0.58 o
  -9   3   4       12.15       12.65      0.52 o
  -8   3   4        3.49        3.40      0.31 o
  -7   3   4       13.04       11.16      0.43 o
  -6   3   4        0.54        1.04      0.17 o
  -5   3   4        2.28        3.73      0.17 o
  -4   3   4        0.86        0.13      0.12 o
  -3   3   4      409.56      438.38     10.84 o
  -2   3   4       16.12       15.83      0.45 o
  -1   3   4        1.75        2.42      0.13 o
   0   3   4       45.88       54.50      1.26 o
   1   3   4        0.11        1.17      0.26 o
   2   3   4      138.43      162.27      2.66 o
   3   3   4      162.75      196.39      3.32 o
   4   3   4       16.77       19.38      0.48 o
   5   3   4       16.12       14.70      0.47 o
   6   3   4        5.78        6.27      0.59 o
   7   3   4       27.64       29.80      2.11 o
 -10   4   4        1.10        1.08      0.43 o
  -9   4   4        1.21        0.92      0.28 o
  -8   4   4        6.82        5.97      0.33 o
  -7   4   4        0.48        0.43      0.22 o
  -6   4   4        0.44        0.37      0.12 o
  -5   4   4       38.47       41.10      1.52 o
  -4   4   4      284.14      279.73      6.65 o
  -3   4   4      405.87      408.00     12.85 o
  -2   4   4        0.70        1.43      0.09 o
  -1   4   4       29.87       32.54      0.71 o
   0   4   4       12.85       13.74      0.31 o
   1   4   4       32.64       40.32      0.98 o
   2   4   4       63.55       71.43      1.53 o
   3   4   4        7.50        5.54      0.33 o
   4   4   4        0.02       -0.20      0.19 o
   5   4   4        0.21        0.53      0.55 o
   6   4   4        0.35        0.71      0.48 o
 -10   5   4        5.11        4.38      0.53 o
  -9   5   4        0.11        0.23      0.29 o
  -8   5   4        4.60        4.25      0.35 o
  -7   5   4        3.57        3.22      0.41 o
  -6   5   4       47.04       52.31      2.09 o
  -5   5   4       46.72       47.34      1.11 o
  -4   5   4        0.14        0.25      0.13 o
  -3   5   4        1.71        0.99      0.20 o
  -2   5   4       58.20       56.50      1.63 o
  -1   5   4        1.12        1.81      0.29 o
   0   5   4       12.94       10.76      0.39 o
   1   5   4        3.64        4.44      0.42 o
   2   5   4        2.49        1.79      0.25 o
   3   5   4        5.77        5.54      0.32 o
   4   5   4        3.40        3.18      0.35 o
   5   5   4        0.00       -0.08      0.20 o
 -10   6   4        1.83        2.37      0.55 o
  -9   6   4        0.25       -0.34      0.31 o
  -8   6   4        3.98        4.82      0.25 o
  -7   6   4       13.16       16.01      0.64 o
  -6   6   4       91.56      103.56      3.72 o
  -5   6   4      705.49      800.53     21.14 o
  -4   6   4      108.74      106.18      2.18 o
  -3   6   4       85.08       84.79      1.80 o
  -2   6   4        0.40        1.44      0.68 o
  -1   6   4        6.67        6.25      0.50 o
   0   6   4        0.90        0.10      0.22 o
   1   6   4        9.99        9.96      0.42 o
   2   6   4        3.97        3.84      0.37 o
   3   6   4        1.70        1.72      0.55 o
   4   6   4        2.16        2.40      0.43 o
 -10   7   4        0.46        0.65      0.45 o
  -9   7   4        0.10        0.24      0.16 o
  -8   7   4        8.81        9.63      0.36 o
  -7   7   4       11.97       10.84      0.39 o
  -6   7   4       76.03       85.32      1.48 o
  -5   7   4       97.90      102.88      2.70 o
  -4   7   4       61.62       65.52      1.54 o
  -3   7   4       50.33       46.77      1.17 o
  -2   7   4       18.19       16.83      0.76 o
  -1   7   4       25.30       24.73      0.74 o
   0   7   4       27.83       28.22      0.56 o
   1   7   4       21.65       17.58      0.87 o
   2   7   4        2.06        1.93      0.47 o
   3   7   4        1.19        1.31      0.48 o
  -9   8   4        0.65       -0.03      0.28 o
  -8   8   4        8.73        9.02      0.60 o
  -7   8   4        0.58        0.11      0.18 o
  -6   8   4        1.07        0.79      0.16 o
  -5   8   4        5.13        4.13      0.32 o
  -4   8   4        0.02        0.41      0.21 o
  -3   8   4        5.26        5.33      0.38 o
  -2   8   4        4.53        4.09      0.35 o
  -1   8   4        1.90        2.05      0.32 o
   0   8   4        1.43        1.71      0.45 o
   1   8   4        4.92        4.57      0.58 o
   2   8   4        0.17       -0.12      0.51 o
  -9   9   4        8.06       10.54      0.55 o
  -8   9   4       11.96       13.61      0.75 o
  -7   9   4        1.22        1.22      0.18 o
  -6   9   4        3.90        3.57      0.35 o
  -5   9   4        0.14        0.18      0.27 o
  -4   9   4        5.07        5.12      0.42 o
  -3   9   4        0.81        1.39      0.36 o
  -2   9   4       36.87       39.40      1.24 o
  -1   9   4        4.69        4.28      0.48 o
   0   9   4        0.05        0.30      0.59 o
  -8  10   4        1.74        2.43      0.55 o
  -7  10   4        0.60        0.06      0.73 o
  -6  10   4        0.63       -0.01      0.39 o
  -5  10   4        0.00       -0.34      0.39 o
  -4  10   4        1.54        1.46      0.38 o
  -3  10   4        1.54        0.65      0.47 o
  -2  10   4        0.48        0.73      0.96 o
   5 -11   5        0.07        0.83      0.74 o
   6 -11   5        0.88        0.59      0.74 o
   1 -10   5        0.31       -0.62      0.84 o
   2 -10   5       13.26       14.10      1.18 o
   3 -10   5        9.02        9.29      1.02 o
   4 -10   5        0.18        0.32      0.56 o
   5 -10   5        8.68        8.36      0.45 o
   6 -10   5       46.22       49.91      1.52 o
   7 -10   5       12.11       11.10      0.59 o
   8 -10   5        2.26        2.27      0.33 o
  -2  -9   5       13.16       14.51      0.99 o
  -1  -9   5        0.05       -0.25      0.59 o
   0  -9   5       11.62       10.78      0.85 o
   1  -9   5        7.51        6.55      1.90 o
   2  -9   5        1.28        1.37      0.17 o
   3  -9   5       10.14        9.99      0.55 o
   4  -9   5        0.38        0.78      0.23 o
   5  -9   5        0.15        0.03      0.23 o
   6  -9   5        2.65        3.04      0.48 o
   7  -9   5        1.15        1.38      0.25 o
   8  -9   5        0.36       -0.05      0.35 o
   9  -9   5        0.12       -0.23      0.40 o
  -3  -8   5       16.65       17.77      0.89 o
  -2  -8   5       25.99       33.10      1.61 o
  -1  -8   5        0.24        0.51      0.56 o
   0  -8   5       17.56       16.32      0.71 o
   1  -8   5       14.07       15.16      0.50 o
   2  -8   5        7.19        7.42      0.30 o
   3  -8   5      255.13      284.33      9.97 o
   4  -8   5      121.26      133.01      4.74 o
   5  -8   5        0.33        0.11      0.17 o
   6  -8   5        1.26        1.71      0.21 o
   7  -8   5        2.09        1.92      0.27 o
   8  -8   5        1.67        1.65      0.33 o
   9  -8   5        3.73        3.86      0.71 o
  -4  -7   5       52.30       58.20      2.29 o
  -3  -7   5        1.26        1.40      0.51 o
  -2  -7   5       20.32       24.09      1.36 o
  -1  -7   5        0.92        0.41      0.29 o
   0  -7   5      204.04      216.77      5.67 o
   1  -7   5        8.57        6.48      0.30 o
   2  -7   5      413.20      467.82     16.70 o
   3  -7   5       74.93       76.83      3.08 o
   4  -7   5       24.84       23.91      1.04 o
   5  -7   5        7.58        6.29      0.31 o
   6  -7   5        7.96        8.46      0.33 o
   7  -7   5       18.72       20.24      0.59 o
   8  -7   5       23.12       23.28      2.21 o
   9  -7   5       18.71       18.92      2.72 o
  -5  -6   5        1.53        1.81      0.35 o
  -4  -6   5        1.62        1.58      0.35 o
  -3  -6   5        0.62        0.13      0.24 o
  -2  -6   5       30.65       26.85      1.18 o
  -1  -6   5        0.09        0.19      0.19 o
   0  -6   5      112.47      119.10      2.44 o
   1  -6   5       12.14       12.16      0.96 o
   2  -6   5      234.12      245.16      6.17 o
   3  -6   5        8.46        6.79      0.23 o
   4  -6   5       76.83       75.08      3.26 o
   5  -6   5        9.69        8.67      0.29 o
   6  -6   5       50.14       51.43      2.57 o
   7  -6   5        2.05        2.12      0.36 o
   8  -6   5       33.76       37.87      3.18 o
   9  -6   5        7.54        6.96      0.64 o
  -6  -5   5        2.36        2.43      0.52 o
  -5  -5   5        4.78        4.63      0.49 o
  -4  -5   5        3.50        2.38      0.22 o
  -3  -5   5        3.22        3.12      0.49 o
  -2  -5   5       13.43       11.31      0.48 o
  -1  -5   5       32.70       41.09      1.14 o
   0  -5   5       10.36       11.97      0.72 o
   1  -5   5        7.73        5.97      0.31 o
   2  -5   5        1.24        1.79      0.13 o
   3  -5   5       55.87       47.85      1.68 o
   4  -5   5       59.42       58.95      1.92 o
   5  -5   5        4.22        5.17      0.32 o
   6  -5   5        0.40        0.65      0.19 o
   7  -5   5        1.19        1.60      0.22 o
   8  -5   5       35.24       34.33      1.69 o
   9  -5   5       13.15       12.56      0.79 o
  -7  -4   5        4.16        3.33      1.05 o
  -6  -4   5       13.30       11.09      0.59 o
  -5  -4   5        1.07        1.61      0.21 o
  -4  -4   5        0.00        0.23      0.17 o
  -3  -4   5        0.85        0.80      0.13 o
  -2  -4   5      134.37      121.52      3.97 o
  -1  -4   5       16.18       17.99      0.59 o
   0  -4   5       30.61       33.55      0.90 o
   1  -4   5        0.80        1.04      0.23 o
   2  -4   5      153.58      151.08      4.89 o
   3  -4   5        6.66        8.30      0.37 o
   4  -4   5        1.73        2.56      0.16 o
   5  -4   5       38.78       41.56      2.17 o
   6  -4   5        1.89        2.07      0.20 o
   7  -4   5        3.37        2.62      0.33 o
   8  -4   5        2.14        1.70      0.34 o
   9  -4   5        0.01       -0.02      0.39 o
  -7  -3   5       16.02       13.08      1.47 o
  -6  -3   5       28.20       28.85      0.80 o
  -5  -3   5        3.59        2.44      0.36 o
  -4  -3   5        2.88        1.59      0.22 o
  -3  -3   5       53.17       60.61      1.63 o
  -2  -3   5      291.58      336.31      7.69 o
  -1  -3   5      305.76      273.26      6.19 o
   0  -3   5     1494.32     1669.24     36.45 o
   1  -3   5      155.23      150.17      5.39 o
   2  -3   5       89.60       81.96      7.51 o
   3  -3   5        0.45        0.47      0.13 o
   4  -3   5       39.15       43.03      1.40 o
   5  -3   5       18.80       18.42      0.83 o
   6  -3   5      446.92      501.23     47.84 o
   7  -3   5      151.86      164.35     15.16 o
   8  -3   5        9.64        7.87      1.18 o
   9  -3   5        2.68        1.63      0.35 o
  -8  -2   5        0.69       -0.02      0.39 o
  -7  -2   5        3.99        3.47      0.33 o
  -6  -2   5       31.79       32.96      1.69 o
  -5  -2   5       39.89       34.66      1.30 o
  -4  -2   5       52.37       44.86      0.98 o
  -3  -2   5       36.81       32.79      0.74 o
  -2  -2   5        5.56        9.23      0.36 o
  -1  -2   5      106.15      128.39      2.40 o
   0  -2   5      240.93      226.16      5.12 o
   1  -2   5      665.52      684.87     13.80 o
   2  -2   5       64.98       68.75      2.33 o
   3  -2   5      324.72      340.09     11.69 o
   4  -2   5      557.45      600.56     15.60 o
   5  -2   5      348.19      365.12     18.95 o
   6  -2   5      516.40      600.45     67.15 o
   7  -2   5        0.44        1.16      0.34 o
   8  -2   5       51.85       47.25      4.12 o
   9  -2   5        0.06        0.20      0.56 o
  -8  -1   5        1.46        2.21      0.59 o
  -7  -1   5       14.41       14.17      0.55 o
  -6  -1   5        2.21        2.86      0.40 o
  -5  -1   5       16.40       12.92      0.90 o
  -4  -1   5       17.42       18.37      0.42 o
  -3  -1   5      491.98      509.30     12.39 o
  -2  -1   5       10.55        8.72      0.27 o
  -1  -1   5        1.18        0.67      0.41 o
   0  -1   5        0.73        1.00      0.17 o
   1  -1   5      229.48      230.87      7.26 o
   2  -1   5      201.94      209.65      4.05 o
   3  -1   5        3.74        3.87      0.26 o
   4  -1   5       38.71       38.96      1.06 o
   5  -1   5        2.19        3.98      2.25 o
   6  -1   5        0.41        0.29      0.40 o
   7  -1   5        1.21        0.66      0.49 o
   8  -1   5        1.48        1.91      0.36 o
  -9   0   5        2.69        2.19      0.50 o
  -8   0   5        4.24        4.72      0.33 o
  -7   0   5      189.87      219.85      4.89 o
  -6   0   5       58.79       57.42      3.46 o
  -5   0   5        1.44        0.29      0.17 o
  -4   0   5       70.83       58.70      1.22 o
  -3   0   5       24.92       23.34      0.54 o
  -2   0   5      318.53      307.24      6.83 o
  -1   0   5        9.54        5.71      0.23 o
   0   0   5       46.99       50.58      1.01 o
   1   0   5      179.27      189.61      4.25 o
   2   0   5        8.29        9.45      0.31 o
   3   0   5      317.39      331.69     10.21 o
   4   0   5        4.07        2.54      0.57 o
   5   0   5        5.22        5.28      0.36 o
   6   0   5        0.18        0.21      0.26 o
   7   0   5        0.44        0.37      0.47 o
   8   0   5        1.13        1.54      0.78 o
  -9   1   5       48.92       50.70      1.46 o
  -8   1   5       28.48       29.99      0.90 o
  -7   1   5      326.18      365.22      7.06 o
  -6   1   5      111.27      121.34      2.70 o
  -5   1   5        6.86        9.62      0.57 o
  -4   1   5      102.26       98.40      3.68 o
  -3   1   5        4.23        4.60      0.27 o
  -2   1   5      114.55      136.23      3.13 o
  -1   1   5      129.17      109.95      1.81 o
   0   1   5      471.24      473.44     11.28 o
   1   1   5      108.58      101.23      2.11 o
   2   1   5       71.82       73.91      1.94 o
   3   1   5       16.31       14.86      0.34 o
   4   1   5       27.06       26.70      1.05 o
   5   1   5       19.40       17.34      0.73 o
   6   1   5        1.45        0.85      0.43 o
   7   1   5        0.07        0.42      0.35 o
 -10   2   5        8.08        6.14      0.96 o
  -9   2   5       38.43       42.99      1.23 o
  -8   2   5        2.09        1.42      0.35 o
  -7   2   5       43.95       39.45      0.89 o
  -6   2   5       53.21       53.29      2.26 o
  -5   2   5        1.31        1.56      0.21 o
  -4   2   5       22.83       21.38      0.60 o
  -3   2   5      743.38      833.69     18.81 o
  -2   2   5       35.49       38.90      0.62 o
  -1   2   5      117.77      138.92      2.75 o
   0   2   5        9.72        8.48      0.22 o
   1   2   5      217.95      233.86      3.33 o
   2   2   5       27.70       30.13      0.58 o
   3   2   5      108.77      119.42      2.04 o
   4   2   5       86.99      100.02      2.14 o
   5   2   5        0.13        0.23      0.21 o
   6   2   5       18.33       16.69      0.82 o
   7   2   5        1.48        0.66      0.65 o
 -10   3   5        3.77        3.74      0.76 o
  -9   3   5        2.69        2.02      0.44 o
  -8   3   5        0.17        0.60      0.24 o
  -7   3   5        0.52        0.61      0.24 o
  -6   3   5       31.11       27.72      1.24 o
  -5   3   5       44.38       51.87      2.24 o
  -4   3   5        0.33        0.51      0.10 o
  -3   3   5      526.49      525.43     12.10 o
  -2   3   5       56.05       71.65      1.38 o
  -1   3   5      306.33      308.24      4.34 o
   0   3   5        0.43        0.46      0.11 o
   1   3   5       24.22       27.85      0.72 o
   2   3   5        0.21        0.64      0.19 o
   3   3   5        9.11       10.76      0.81 o
   4   3   5        2.12        1.57      0.24 o
   5   3   5       21.90       23.45      0.98 o
   6   3   5        0.20        0.29      0.62 o
 -10   4   5        1.76        2.05      0.53 o
  -9   4   5        9.24        8.71      0.54 o
  -8   4   5        0.52        0.34      0.27 o
  -7   4   5        5.98        6.66      0.37 o
  -6   4   5       12.32       12.07      0.46 o
  -5   4   5        0.77        0.79      0.18 o
  -4   4   5       12.76       12.22      0.36 o
  -3   4   5        8.01        8.53      0.24 o
  -2   4   5       62.70       56.25      1.17 o
  -1   4   5        3.02        3.55      0.16 o
   0   4   5       11.59       13.02      0.31 o
   1   4   5       29.76       31.60      0.66 o
   2   4   5        6.98        6.85      0.28 o
   3   4   5       21.95       18.67      0.57 o
   4   4   5        4.66        4.18      0.30 o
   5   4   5        0.13       -0.70      0.77 o
   6   4   5        0.39        0.56      0.53 o
 -10   5   5        0.20       -0.27      0.51 o
  -9   5   5       37.00       41.37      2.83 o
  -8   5   5        3.08        3.35      0.32 o
  -7   5   5       11.92       13.87      0.95 o
  -6   5   5       22.07       22.40      0.85 o
  -5   5   5       18.81       19.17      0.71 o
  -4   5   5       18.61       19.87      0.42 o
  -3   5   5       47.21       40.89      1.04 o
  -2   5   5       56.45       56.76      1.18 o
  -1   5   5      141.07      153.93      2.57 o
   0   5   5        2.15        3.45      0.21 o
   1   5   5        9.76        8.27      0.30 o
   2   5   5        2.14        1.25      0.43 o
   3   5   5        0.09        0.37      0.27 o
   4   5   5        0.03       -0.91      0.61 o
   5   5   5        2.15        2.00      0.56 o
 -10   6   5        2.57        1.95      0.58 o
  -9   6   5        9.12       10.01      0.65 o
  -8   6   5       19.68       21.52      0.66 o
  -7   6   5        1.51        1.97      0.19 o
  -6   6   5       23.84       21.63      0.54 o
  -5   6   5      246.23      277.44      6.19 o
  -4   6   5        2.43        3.83      0.37 o
  -3   6   5      489.32      570.01     10.74 o
  -2   6   5       39.48       41.76      0.92 o
  -1   6   5        7.10        6.07      0.27 o
   0   6   5        0.54        0.21      0.19 o
   1   6   5       70.17       73.77      1.45 o
   2   6   5       14.82       15.01      0.96 o
   3   6   5       15.07       14.06      0.98 o
   4   6   5        8.05        7.18      1.27 o
 -10   7   5        0.97        0.78      0.56 o
  -9   7   5        2.22        2.14      0.23 o
  -8   7   5       25.22       25.53      1.21 o
  -7   7   5        6.29        4.82      0.36 o
  -6   7   5        4.59        3.58      0.22 o
  -5   7   5       18.56       15.64      0.59 o
  -4   7   5        1.90        1.55      0.26 o
  -3   7   5       24.84       25.10      0.76 o
  -2   7   5        2.39        1.77      0.28 o
  -1   7   5       19.92       17.63      0.45 o
   0   7   5       50.78       52.31      1.14 o
   1   7   5       41.08       41.78      0.99 o
   2   7   5        6.36        5.23      0.52 o
   3   7   5        7.07        5.61      1.31 o
  -9   8   5        0.00        0.04      0.27 o
  -8   8   5       12.96       14.54      0.88 o
  -7   8   5        1.89        1.49      0.21 o
  -6   8   5        2.40        2.40      0.20 o
  -5   8   5        1.00        1.08      0.26 o
  -4   8   5        7.55        6.15      0.35 o
  -3   8   5       12.44       13.50      0.59 o
  -2   8   5        1.03        0.71      0.45 o
  -1   8   5        5.76        5.47      0.45 o
   0   8   5        1.74        1.84      0.51 o
   1   8   5        0.00       -0.51      0.56 o
  -8   9   5        0.10        0.06      0.22 o
  -7   9   5        1.72        2.06      0.25 o
  -6   9   5        0.19        0.39      0.46 o
  -5   9   5        2.21        2.32      0.31 o
  -4   9   5        2.40        3.30      0.35 o
  -3   9   5        1.89        1.54      0.36 o
  -2   9   5       15.54       19.32      0.90 o
  -1   9   5        1.31        0.25      0.36 o
   0   9   5        3.29        1.96      0.68 o
  -7  10   5        2.65        2.31      0.63 o
  -6  10   5        1.00        3.59      0.72 o
  -5  10   5       14.77       17.45      1.07 o
  -4  10   5        3.92        2.77      0.87 o
  -3  10   5        1.52        2.37      0.80 o
  -2  10   5        0.00       -0.40      0.76 o
   6 -11   6        1.70        3.44      0.88 o
   1 -10   6        1.89        0.33      0.65 o
   2 -10   6        0.14        0.40      0.32 o
   3 -10   6        4.12        3.63      0.41 o
   4 -10   6        0.02        0.29      0.31 o
   5 -10   6        0.48        0.46      0.44 o
   6 -10   6        3.69        3.52      0.39 o
   7 -10   6        3.17        3.41      0.46 o
   8 -10   6        2.52        2.86      0.67 o
  -1  -9   6       27.17       26.08      1.35 o
   0  -9   6        1.00        0.58      0.36 o
   1  -9   6        0.03        0.20      0.25 o
   2  -9   6        2.92        1.70      0.58 o
   3  -9   6        0.81        0.93      0.20 o
   4  -9   6       44.62       47.95      1.16 o
   5  -9   6       58.90       63.31      3.05 o
   6  -9   6        0.08        0.06      0.23 o
   7  -9   6        0.99        1.11      0.45 o
   8  -9   6        1.76        0.73      0.31 o
  -3  -8   6        2.84        2.33      0.48 o
  -2  -8   6       27.24       31.91      1.49 o
  -1  -8   6        1.40        1.81      1.13 o
   0  -8   6        0.07        0.05      0.20 o
   1  -8   6       25.43       21.56      0.91 o
   2  -8   6       66.71       70.67      2.06 o
   3  -8   6       79.67       82.00      1.76 o
   4  -8   6      299.42      353.04     11.39 o
   5  -8   6      203.62      231.72      6.48 o
   6  -8   6        0.00        0.05      0.27 o
   7  -8   6        2.50        2.22      0.28 o
   8  -8   6        6.29        5.96      0.47 o
   9  -8   6        0.62        0.42      0.71 o
  -4  -7   6        4.69        5.21      0.95 o
  -3  -7   6        0.87        1.16      0.41 o
  -2  -7   6        5.87        6.38      0.88 o
  -1  -7   6        8.95        6.56      0.40 o
   0  -7   6        1.48        0.51      0.30 o
   1  -7   6       38.02       39.50      1.10 o
   2  -7   6      367.19      411.85      9.64 o
   3  -7   6       78.95       79.56      1.90 o
   4  -7   6       88.14       99.41      2.65 o
   5  -7   6        5.54        5.18      0.36 o
   6  -7   6        2.34        2.67      0.35 o
   7  -7   6        1.43        1.27      0.27 o
   8  -7   6       11.86       12.20      0.60 o
   9  -7   6        0.37        0.61      0.84 o
  -5  -6   6        0.70        1.26      0.32 o
  -4  -6   6        0.98        0.89      0.36 o
  -3  -6   6        0.66        0.25      0.39 o
  -2  -6   6       12.27       10.66      0.54 o
  -1  -6   6        0.62        0.48      0.19 o
   0  -6   6        0.58       -0.25      0.23 o
   1  -6   6       31.39       29.23      0.74 o
   2  -6   6       40.25       38.74      0.86 o
   3  -6   6       22.30       22.65      0.49 o
   4  -6   6        0.00       -0.10      0.12 o
   5  -6   6        2.33        2.36      0.42 o
   6  -6   6       21.63       21.37      1.12 o
   7  -6   6       11.43       11.66      0.47 o
   8  -6   6        0.32       -0.37      0.25 o
   9  -6   6        3.25        1.96      0.44 o
  -6  -5   6        8.62        7.76      1.05 o
  -5  -5   6        8.94       10.21      0.88 o
  -4  -5   6        9.03        6.80      0.66 o
  -3  -5   6        6.32        3.96      0.63 o
  -2  -5   6        5.96        5.99      0.42 o
  -1  -5   6        7.68        6.92      0.40 o
   0  -5   6        0.32       -0.07      0.33 o
   1  -5   6        3.80        3.13      0.52 o
   2  -5   6       16.06       11.66      0.34 o
   3  -5   6        0.33        0.12      0.15 o
   4  -5   6       24.13       24.88      1.15 o
   5  -5   6        2.21        2.68      0.19 o
   6  -5   6       15.42       16.86      0.95 o
   7  -5   6        1.55        1.23      0.20 o
   8  -5   6        3.45        3.17      0.34 o
   9  -5   6        0.65        0.89      0.70 o
  -6  -4   6       16.59       15.10      1.32 o
  -5  -4   6        1.34        1.24      0.51 o
  -4  -4   6      101.27       90.94      3.46 o
  -3  -4   6        5.55        5.73      0.42 o
  -2  -4   6      119.98      114.63      3.73 o
  -1  -4   6       64.16       52.53      1.43 o
   0  -4   6       90.54      110.60      2.67 o
   1  -4   6        0.49        0.42      0.09 o
   2  -4   6      378.38      400.41     26.45 o
   3  -4   6      246.87      262.48      8.89 o
   4  -4   6       94.63       90.81      1.83 o
   5  -4   6        0.60        0.97      0.19 o
   6  -4   6       40.98       40.28      3.96 o
   7  -4   6        3.56        3.44      0.69 o
   8  -4   6        5.64        5.04      0.62 o
   9  -4   6        1.97        0.75      0.45 o
  -7  -3   6        0.01       -0.90      0.62 o
  -6  -3   6       13.95       14.89      0.53 o
  -5  -3   6        0.57        0.19      0.18 o
  -4  -3   6        1.57        1.49      0.18 o
  -3  -3   6        6.99        6.51      0.52 o
  -2  -3   6       61.70       55.51      1.49 o
  -1  -3   6      141.99      135.79      6.20 o
   0  -3   6       18.78       32.12      0.68 o
   1  -3   6       32.89       36.44      0.77 o
   2  -3   6      657.00      683.84     24.01 o
   3  -3   6        8.36       10.15      0.32 o
   4  -3   6      150.77      151.29      3.51 o
   5  -3   6       56.49       54.48      1.78 o
   6  -3   6       78.35       75.23      5.52 o
   7  -3   6        1.18        0.79      0.83 o
   8  -3   6      144.71      149.26     12.13 o
   9  -3   6       12.97       12.44      1.06 o
  -7  -2   6        2.11        1.88      0.32 o
  -6  -2   6        0.21        0.60      0.37 o
  -5  -2   6       11.19        9.33      0.48 o
  -4  -2   6       32.39       31.84      0.87 o
  -3  -2   6        2.52        1.65      0.15 o
  -2  -2   6       17.24       16.39      0.54 o
  -1  -2   6        5.56        3.22      0.27 o
   0  -2   6        6.19        7.01      0.33 o
   1  -2   6      272.30      280.29      5.08 o
   2  -2   6       62.68       62.27      2.31 o
   3  -2   6      160.52      171.88      8.00 o
   4  -2   6       85.51       83.23      2.49 o
   5  -2   6       37.11       38.19      1.12 o
   6  -2   6      201.19      234.82     26.84 o
   7  -2   6       13.79       12.39      0.70 o
   8  -2   6       27.23       24.98      2.01 o
   9  -2   6        1.55        1.24      0.76 o
  -8  -1   6        2.48        1.96      0.32 o
  -7  -1   6        0.27       -0.32      0.24 o
  -6  -1   6       15.21       14.37      0.39 o
  -5  -1   6        4.80        6.38      0.35 o
  -4  -1   6       18.31       14.52      0.77 o
  -3  -1   6      197.84      171.32      3.87 o
  -2  -1   6      101.13       89.84      1.73 o
  -1  -1   6        3.99        4.15      0.35 o
   0  -1   6       63.25       72.49      1.74 o
   1  -1   6      134.51      126.03      4.18 o
   2  -1   6      103.61      108.75      2.08 o
   3  -1   6       98.64      101.01      3.34 o
   4  -1   6       70.25       69.92      4.00 o
   5  -1   6       17.38       15.70      0.63 o
   6  -1   6       21.96       21.87      1.29 o
   7  -1   6        3.34        3.28      0.49 o
   8  -1   6        3.88        4.53      0.52 o
  -9   0   6        1.13        0.84      0.41 o
  -8   0   6       29.02       32.32      0.99 o
  -7   0   6        4.98        4.20      0.29 o
  -6   0   6      170.72      183.19      6.17 o
  -5   0   6       46.17       48.20      1.40 o
  -4   0   6      434.92      417.59     10.62 o
  -3   0   6       30.98       27.32      0.81 o
  -2   0   6      489.39      483.36      8.73 o
  -1   0   6      103.99      110.53      2.11 o
   0   0   6      735.10      774.05     13.86 o
   1   0   6        0.01        0.29      0.13 o
   2   0   6       32.90       31.01      0.68 o
   3   0   6        5.79        6.66      0.46 o
   4   0   6        6.07        5.75      0.48 o
   5   0   6        4.98        6.29      0.43 o
   6   0   6        1.35        0.81      0.35 o
   7   0   6        0.01        0.09      0.46 o
   8   0   6        6.19        6.08      0.82 o
  -9   1   6        2.04        1.89      0.41 o
  -8   1   6       15.52       14.43      0.52 o
  -7   1   6      159.16      183.71      3.89 o
  -6   1   6        7.11        6.17      0.34 o
  -5   1   6      128.68      129.48      2.94 o
  -4   1   6        0.29        0.26      0.10 o
  -3   1   6       72.24       79.06      2.84 o
  -2   1   6      370.67      407.37      7.05 o
  -1   1   6     1294.37     1480.17     25.06 o
   0   1   6      323.37      388.33      9.55 o
   1   1   6      188.52      193.67      5.14 o
   2   1   6        2.49        1.20      0.25 o
   3   1   6        6.61        8.73      0.41 o
   4   1   6       14.78       14.16      0.62 o
   5   1   6        3.99        3.17      0.36 o
   6   1   6       36.78       33.90      1.45 o
   7   1   6        0.63        0.77      0.44 o
  -9   2   6       28.03       33.27      1.18 o
  -8   2   6       20.62       22.64      0.78 o
  -7   2   6       12.16       11.53      0.49 o
  -6   2   6        3.91        3.19      0.28 o
  -5   2   6      179.17      178.08      4.51 o
  -4   2   6       89.09       90.98      2.38 o
  -3   2   6        8.54        9.70      0.41 o
  -2   2   6       16.08       17.69      0.41 o
  -1   2   6      137.44      157.68      2.35 o
   0   2   6       96.90       97.16      2.94 o
   1   2   6       12.25       12.46      0.39 o
   2   2   6        4.96        5.74      0.37 o
   3   2   6       13.39       13.91      0.57 o
   4   2   6       30.79       30.07      1.33 o
   5   2   6       36.67       35.59      1.64 o
   6   2   6       10.48        9.64      0.77 o
   7   2   6        6.06        5.63      0.84 o
 -10   3   6        1.06        2.42      1.04 o
  -9   3   6        0.00        0.47      0.37 o
  -8   3   6        1.96        1.65      0.36 o
  -7   3   6        9.57       10.22      0.46 o
  -6   3   6        0.87        0.42      0.44 o
  -5   3   6       23.11       22.68      1.56 o
  -4   3   6       10.49       12.04      0.40 o
  -3   3   6       53.07       49.51      0.81 o
  -2   3   6       16.13       22.06      0.41 o
  -1   3   6       32.02       31.37      0.56 o
   0   3   6        4.43        4.10      0.17 o
   1   3   6       54.12       58.56      0.97 o
   2   3   6        6.20        6.14      0.23 o
   3   3   6       13.71       13.16      0.48 o
   4   3   6       26.84       24.33      0.79 o
   5   3   6        2.91        1.76      0.35 o
   6   3   6        0.86        0.66      0.65 o
 -10   4   6        2.61        1.59      0.97 o
  -9   4   6        1.35        0.93      0.41 o
  -8   4   6        0.62        0.46      0.30 o
  -7   4   6        5.14        6.05      0.35 o
  -6   4   6       15.66       15.12      0.54 o
  -5   4   6        2.20        1.87      0.27 o
  -4   4   6       29.64       27.61      0.65 o
  -3   4   6        2.86        2.99      0.14 o
  -2   4   6        6.21        6.33      0.19 o
  -1   4   6        0.03        0.00      0.12 o
   0   4   6       17.26       15.61      0.50 o
   1   4   6       14.26       12.42      0.33 o
   2   4   6        4.74        4.75      0.29 o
   3   4   6        1.85        1.33      0.50 o
   4   4   6        2.74        2.74      0.30 o
   5   4   6        0.01       -0.27      0.40 o
 -10   5   6        1.33        1.57      0.52 o
  -9   5   6       11.87       10.71      1.32 o
  -8   5   6        0.00        0.09      0.49 o
  -7   5   6        3.26        2.32      0.18 o
  -6   5   6       41.47       44.14      2.05 o
  -5   5   6      139.95      159.85      3.57 o
  -4   5   6        6.51        5.30      0.21 o
  -3   5   6      411.34      452.29      9.78 o
  -2   5   6       78.90       71.72      2.01 o
  -1   5   6      475.76      519.58      9.29 o
   0   5   6       62.87       69.73      1.98 o
   1   5   6        5.57        5.19      0.39 o
   2   5   6        0.00        0.30      0.23 o
   3   5   6       18.80       20.16      1.88 o
   4   5   6        2.65        3.00      0.66 o
 -10   6   6        0.74       -0.59      0.59 o
  -9   6   6        0.01        0.32      0.36 o
  -8   6   6        0.12        0.38      0.19 o
  -7   6   6       12.89       12.01      0.42 o
  -6   6   6        0.56        0.85      0.27 o
  -5   6   6       14.15       15.53      0.50 o
  -4   6   6       76.57       84.28      1.60 o
  -3   6   6      304.65      332.16     13.61 o
  -2   6   6       44.35       45.35      1.00 o
  -1   6   6      199.73      217.09      3.81 o
   0   6   6       20.71       21.17      1.06 o
   1   6   6        0.55        0.24      0.17 o
   2   6   6        0.19        0.19      0.41 o
   3   6   6       27.25       25.99      3.84 o
  -9   7   6        0.29        0.45      0.43 o
  -8   7   6       12.24       12.51      0.80 o
  -7   7   6       25.72       25.62      0.67 o
  -6   7   6        9.92       10.92      1.55 o
  -5   7   6        1.38        0.83      0.16 o
  -4   7   6        0.02       -0.40      0.27 o
  -3   7   6       14.01       14.11      0.58 o
  -2   7   6        2.24        2.24      0.35 o
  -1   7   6        1.94        1.70      0.18 o
   0   7   6        3.66        4.05      0.27 o
   1   7   6        4.19        3.35      0.41 o
   2   7   6        2.12        1.29      0.40 o
  -9   8   6        0.59        0.95      0.59 o
  -8   8   6        0.61        0.91      0.47 o
  -7   8   6        8.63        9.27      0.40 o
  -6   8   6       11.10        9.99      0.53 o
  -5   8   6        0.05        0.12      0.28 o
  -4   8   6        2.59        2.46      0.32 o
  -3   8   6        2.64        3.17      0.40 o
  -2   8   6       10.61       13.89      0.65 o
  -1   8   6        4.79        5.40      0.49 o
   0   8   6        0.48        0.87      0.34 o
   1   8   6        0.01       -1.23      0.82 o
  -8   9   6        1.37        0.57      0.43 o
  -7   9   6        2.61        2.23      0.70 o
  -6   9   6        3.21        3.78      0.81 o
  -5   9   6        1.57        1.91      0.55 o
  -4   9   6        0.51        0.32      0.41 o
  -3   9   6        2.29        3.80      0.71 o
  -2   9   6        0.22       -0.70      0.46 o
  -1   9   6        1.16        2.78      1.09 o
  -6  10   6        5.43        8.66      1.14 o
  -5  10   6        5.88        7.98      1.16 o
   1 -10   7        0.13       -0.16      0.53 o
   2 -10   7        6.82        6.52      0.71 o
   3 -10   7       14.03       12.30      1.28 o
   4 -10   7        0.74        0.66      0.37 o
   5 -10   7        7.07        4.99      1.42 o
   6 -10   7        2.81        2.65      0.43 o
   7 -10   7        0.00        0.11      0.61 o
  -1  -9   7       16.83       18.01      1.50 o
   0  -9   7       13.15       14.42      0.72 o
   1  -9   7       23.24       25.69      1.30 o
   2  -9   7        1.70        2.22      0.42 o
   3  -9   7        2.21        1.67      0.73 o
   4  -9   7        8.46        8.29      0.40 o
   5  -9   7        1.12        0.98      0.28 o
   6  -9   7        1.62        1.38      0.29 o
   7  -9   7       11.32        9.34      0.48 o
   8  -9   7        2.43        2.69      0.37 o
  -3  -8   7        0.23        0.28      0.53 o
  -2  -8   7       31.16       31.37      4.06 o
  -1  -8   7        2.03        1.23      0.29 o
   0  -8   7       16.64       19.71      1.19 o
   1  -8   7        0.66        1.09      0.27 o
   2  -8   7       33.95       36.44      1.19 o
   3  -8   7        0.02        0.08      0.29 o
   4  -8   7      242.80      298.25      5.17 o
   5  -8   7       38.30       40.21      1.00 o
   6  -8   7       53.05       62.71      2.00 o
   7  -8   7       10.67        8.81      0.43 o
   8  -8   7        2.65        2.76      0.35 o
  -4  -7   7        2.36        2.65      0.58 o
  -3  -7   7        0.27        0.40      0.38 o
  -2  -7   7        0.14        1.44      0.40 o
  -1  -7   7        6.40        5.90      0.37 o
   0  -7   7        0.57        0.76      0.22 o
   1  -7   7        4.25        4.00      0.29 o
   2  -7   7      177.05      204.96      5.05 o
   3  -7   7      276.65      313.27      6.83 o
   4  -7   7       41.48       42.57      1.09 o
   5  -7   7        0.02       -0.25      0.33 o
   6  -7   7       24.05       24.59      1.66 o
   7  -7   7       13.57       14.97      0.62 o
   8  -7   7        2.70        2.54      0.35 o
   9  -7   7        0.68       -0.72      0.48 o
  -5  -6   7        2.13        1.00      0.47 o
  -4  -6   7        0.00        0.28      0.51 o
  -3  -6   7       18.09       14.25      1.01 o
  -2  -6   7       12.40        9.42      0.55 o
  -1  -6   7        9.43        7.15      0.72 o
   0  -6   7        3.24        3.02      0.32 o
   1  -6   7       20.57       23.20      0.68 o
   2  -6   7        4.44        3.61      0.21 o
   3  -6   7        5.36        5.47      0.51 o
   4  -6   7        0.00       -0.08      0.18 o
   5  -6   7        0.25        0.36      0.38 o
   6  -6   7       20.33       20.39      1.30 o
   7  -6   7        9.61       10.83      1.32 o
   8  -6   7        0.01       -0.03      0.21 o
   9  -6   7        1.21        1.11      0.48 o
  -6  -5   7        0.00        0.98      0.78 o
  -5  -5   7        1.05        0.02      0.77 o
  -4  -5   7       43.53       48.60      2.36 o
  -3  -5   7        7.71        5.24      0.42 o
  -2  -5   7       19.35       12.27      0.62 o
  -1  -5   7        1.73        0.52      0.24 o
   0  -5   7      123.66      128.75      3.17 o
   1  -5   7      215.15      217.76      8.98 o
   2  -5   7       79.01       76.19      6.52 o
   3  -5   7        0.86        0.70      0.21 o
   4  -5   7       31.88       29.45      0.73 o
   5  -5   7       26.15       25.07      1.04 o
   6  -5   7        1.47        1.66      0.24 o
   7  -5   7        0.56        0.60      0.27 o
   8  -5   7        0.45        0.01      0.35 o
   9  -5   7        0.01        0.26      0.56 o
  -6  -4   7       22.96       26.58      1.87 o
  -5  -4   7       22.65       19.87      1.30 o
  -4  -4   7       63.42       62.13      2.67 o
  -3  -4   7        6.95        4.46      1.02 o
  -2  -4   7        0.00        1.08      0.25 o
  -1  -4   7       98.28       93.55      2.35 o
   0  -4   7       24.19       24.09      0.55 o
   1  -4   7       76.40       68.62      2.18 o
   2  -4   7      282.47      326.16     16.70 o
   3  -4   7        0.02        0.16      0.19 o
   4  -4   7       63.33       67.79      1.43 o
   5  -4   7        5.76        5.68      0.29 o
   6  -4   7       14.07       15.36      1.20 o
   7  -4   7        7.13        6.30      0.49 o
   8  -4   7        8.00        5.96      0.63 o
   9  -4   7       16.87       17.06      1.46 o
  -7  -3   7        0.03       -0.62      0.61 o
  -6  -3   7        0.94        1.32      0.25 o
  -5  -3   7       18.45       15.47      0.63 o
  -4  -3   7        2.11        2.37      0.21 o
  -3  -3   7       31.41       32.05      0.83 o
  -2  -3   7       18.55       15.66      0.41 o
  -1  -3   7        3.20        2.56      0.15 o
   0  -3   7       37.01       35.34      1.02 o
   1  -3   7       96.02      108.30      3.31 o
   2  -3   7      223.14      235.75      5.43 o
   3  -3   7       89.31       86.90      3.94 o
   4  -3   7        0.02        0.03      0.17 o
   5  -3   7        6.36        5.82      0.28 o
   6  -3   7       39.08       38.24      2.98 o
   7  -3   7       46.25       47.64      5.12 o
   8  -3   7      113.14      107.14      8.41 o
   9  -3   7        0.70        0.59      0.85 o
  -8  -2   7        1.76        1.66      0.50 o
  -7  -2   7        3.54        3.40      0.40 o
  -6  -2   7        1.77        2.13      0.29 o
  -5  -2   7       14.47       13.15      0.54 o
  -4  -2   7        0.11        0.52      0.16 o
  -3  -2   7        7.66        5.96      0.25 o
  -2  -2   7       19.88       17.70      0.45 o
  -1  -2   7      110.13      125.61      3.04 o
   0  -2   7       17.54       20.90      0.64 o
   1  -2   7        5.23        4.55      0.66 o
   2  -2   7       13.41       13.45      0.51 o
   3  -2   7        2.40        1.56      0.20 o
   4  -2   7      122.95      122.72      2.38 o
   5  -2   7       47.81       52.56      2.69 o
   6  -2   7       29.53       28.60      1.47 o
   7  -2   7       11.99        9.76      1.88 o
   8  -2   7        8.59        7.06      0.62 o
  -8  -1   7        0.05       -0.25      0.50 o
  -7  -1   7       14.92       15.23      1.40 o
  -6  -1   7       83.39       90.17      1.87 o
  -5  -1   7      116.61      120.45      4.26 o
  -4  -1   7      129.96      118.84      2.86 o
  -3  -1   7       38.78       35.40      1.03 o
  -2  -1   7        9.85        9.90      0.42 o
  -1  -1   7       38.64       32.73      1.22 o
   0  -1   7      225.94      249.65      5.64 o
   1  -1   7      105.89      112.45      2.67 o
   2  -1   7       29.04       31.05      0.95 o
   3  -1   7        7.83        7.86      0.27 o
   4  -1   7        0.67        1.13      0.25 o
   5  -1   7       14.15       11.94      1.22 o
   6  -1   7        0.20       -0.57      0.64 o
   7  -1   7        0.11       -0.14      0.40 o
   8  -1   7        2.19        2.17      0.65 o
  -9   0   7        1.00        0.06      0.42 o
  -8   0   7        2.76        2.96      0.38 o
  -7   0   7       90.87      103.05      2.35 o
  -6   0   7      159.85      183.12      3.57 o
  -5   0   7      415.83      434.45      9.05 o
  -4   0   7      190.94      193.04      5.44 o
  -3   0   7      189.37      175.77      5.16 o
  -2   0   7       47.76       41.71      0.89 o
  -1   0   7        3.25        3.78      0.22 o
   0   0   7        4.55        5.60      0.25 o
   1   0   7       49.47       53.85      1.13 o
   2   0   7      114.19      119.94      2.60 o
   3   0   7       85.65       93.61      2.34 o
   4   0   7      127.25      136.93     11.49 o
   5   0   7       18.81       18.41      1.69 o
   6   0   7        0.23        0.02      0.28 o
   7   0   7        1.96        1.47      0.43 o
  -9   1   7        2.14        2.32      0.84 o
  -8   1   7        6.53        6.45      0.48 o
  -7   1   7        9.97        9.80      0.50 o
  -6   1   7        3.05        2.51      0.25 o
  -5   1   7      288.12      302.40      9.59 o
  -4   1   7        1.36        1.02      0.14 o
  -3   1   7        2.07        3.78      0.92 o
  -2   1   7        0.04       -0.20      0.13 o
  -1   1   7      659.09      761.91     11.86 o
   0   1   7       40.12       46.90      1.00 o
   1   1   7      225.49      259.98      4.83 o
   2   1   7       12.23       12.31      0.48 o
   3   1   7        4.80        4.23      0.23 o
   4   1   7        2.31        3.19      0.35 o
   5   1   7       20.20       19.50      1.48 o
   6   1   7       22.76       24.41      1.68 o
   7   1   7        1.94        1.04      0.85 o
  -9   2   7        0.03       -0.15      0.38 o
  -8   2   7        1.68        1.42      0.32 o
  -7   2   7        1.35        1.66      0.28 o
  -6   2   7        0.05        0.02      0.20 o
  -5   2   7       45.74       47.06      0.88 o
  -4   2   7        1.45        1.27      0.15 o
  -3   2   7       41.07       48.24      1.04 o
  -2   2   7       63.08       68.47      1.28 o
  -1   2   7       19.42       16.84      0.53 o
   0   2   7      175.69      191.06      5.60 o
   1   2   7       96.85       96.17      1.69 o
   2   2   7       59.54       65.17      1.54 o
   3   2   7        7.51        7.97      0.31 o
   4   2   7        0.37       -0.12      0.24 o
   5   2   7       20.21       18.31      0.96 o
   6   2   7        0.86        0.51      0.49 o
  -9   3   7        3.70        4.38      0.46 o
  -8   3   7        4.79        3.83      0.37 o
  -7   3   7       40.43       42.00      1.76 o
  -6   3   7       11.42       10.54      0.63 o
  -5   3   7       18.86       18.79      0.42 o
  -4   3   7       42.21       38.75      0.69 o
  -3   3   7       18.35       17.35      0.45 o
  -2   3   7        8.94        8.98      0.32 o
  -1   3   7        6.54        6.07      0.35 o
   0   3   7       27.69       26.46      1.17 o
   1   3   7       56.46       55.54      1.14 o
   2   3   7        6.25        5.68      0.35 o
   3   3   7        4.36        3.36      0.24 o
   4   3   7        0.04        0.39      0.30 o
   5   3   7        0.54        0.22      0.36 o
  -9   4   7        1.47        1.51      0.37 o
  -8   4   7        0.03       -0.24      0.30 o
  -7   4   7      112.79      124.00      4.09 o
  -6   4   7       14.31       11.97      0.48 o
  -5   4   7      113.83      115.96      3.80 o
  -4   4   7       32.49       31.63      0.78 o
  -3   4   7        7.47        5.71      0.30 o
  -2   4   7       53.68       58.37      1.40 o
  -1   4   7        6.09        5.46      0.25 o
   0   4   7        2.13        2.49      0.21 o
   1   4   7       65.89       68.88      1.20 o
   2   4   7        1.72        1.60      0.25 o
   3   4   7        0.30       -0.14      0.34 o
   4   4   7        0.75        0.35      0.35 o
   5   4   7        0.69        0.58      0.45 o
  -9   5   7        6.74        4.91      0.61 o
  -8   5   7        2.55        1.65      0.34 o
  -7   5   7       58.90       57.28      1.91 o
  -6   5   7       45.38       50.24      1.08 o
  -5   5   7       37.75       35.06      1.13 o
  -4   5   7        0.11        0.03      0.15 o
  -3   5   7      253.87      282.54      8.29 o
  -2   5   7        0.78        1.28      0.28 o
  -1   5   7      222.11      254.19      4.30 o
   0   5   7        1.60        2.09      0.23 o
   1   5   7        9.96       10.55      0.42 o
   2   5   7        0.40        0.17      0.20 o
   3   5   7        1.30        0.92      0.24 o
   4   5   7        4.48        3.23      1.07 o
  -9   6   7        0.53       -0.05      0.51 o
  -8   6   7        0.02       -0.04      0.34 o
  -7   6   7        3.23        3.03      0.36 o
  -6   6   7        0.15       -0.23      0.20 o
  -5   6   7       12.58       12.72      0.69 o
  -4   6   7        0.34        0.05      0.17 o
  -3   6   7        0.17       -0.17      0.17 o
  -2   6   7       52.87       59.60      1.18 o
  -1   6   7        1.71        1.62      0.22 o
   0   6   7        8.85        8.26      0.61 o
   1   6   7        8.70        9.05      0.38 o
   2   6   7        2.13        1.48      0.30 o
   3   6   7       23.35       21.85      2.94 o
  -9   7   7        1.30        2.23      0.55 o
  -8   7   7        0.01       -0.09      0.17 o
  -7   7   7        7.33        7.85      0.40 o
  -6   7   7        0.28       -0.09      0.26 o
  -5   7   7        1.07        0.99      0.19 o
  -4   7   7        9.46        8.99      1.08 o
  -3   7   7        8.00        6.77      0.79 o
  -2   7   7        3.35        2.71      0.21 o
  -1   7   7        9.13        9.78      0.38 o
   0   7   7        1.11        0.69      0.46 o
   1   7   7        0.04        0.57      0.44 o
  -8   8   7        1.95        1.56      0.31 o
  -7   8   7        1.33        1.13      0.31 o
  -6   8   7        4.52        4.37      0.28 o
  -5   8   7       27.96       28.24      1.46 o
  -4   8   7        5.26        5.82      0.44 o
  -3   8   7        4.18        4.67      0.43 o
  -2   8   7        1.26        2.06      0.49 o
  -1   8   7        9.40        9.42      0.63 o
   0   8   7        0.01        0.11      0.37 o
  -7   9   7        1.29        0.96      0.54 o
  -6   9   7        0.01        1.14      0.52 o
  -5   9   7        0.04        0.53      0.44 o
  -4   9   7        0.09        0.68      0.57 o
  -3   9   7        7.14        6.89      0.70 o
  -2   9   7        0.03        0.86      0.66 o
   1 -10   8       26.96       30.02      1.77 o
   2 -10   8        6.25        6.78      0.86 o
   3 -10   8        2.59        1.90      0.68 o
   4 -10   8        6.50        5.82      1.47 o
   5 -10   8        0.47        0.26      0.36 o
   6 -10   8        0.03       -0.35      0.43 o
  -1  -9   8        0.04        0.28      0.47 o
   0  -9   8       37.83       41.70      1.62 o
   1  -9   8        0.18       -0.10      0.31 o
   2  -9   8       17.60       16.83      0.89 o
   3  -9   8        0.70        0.02      0.37 o
   4  -9   8       20.41       22.63      1.49 o
   5  -9   8       55.68       59.57      2.65 o
   6  -9   8       23.62       22.40      1.33 o
   7  -9   8       49.66       51.05      2.30 o
  -2  -8   8        0.39       -0.32      0.64 o
  -1  -8   8        6.27        6.15      0.56 o
   0  -8   8        0.00       -0.07      0.47 o
   1  -8   8        5.02        5.83      0.37 o
   2  -8   8        0.18        0.31      0.42 o
   3  -8   8        0.19        0.40      0.35 o
   4  -8   8        8.64        8.85      0.72 o
   5  -8   8        0.94        0.67      0.32 o
   6  -8   8       62.77       71.74      4.16 o
   7  -8   8       22.66       23.41      0.94 o
   8  -8   8        0.00        0.23      0.65 o
  -3  -7   8        0.01        0.16      0.42 o
  -2  -7   8        1.82        1.77      0.31 o
  -1  -7   8        0.32        0.26      0.27 o
   0  -7   8        8.58        8.19      0.39 o
   1  -7   8        0.22        0.29      0.21 o
   2  -7   8        8.53       10.74      0.58 o
   3  -7   8       21.79       23.94      0.65 o
   4  -7   8       27.00       29.99      1.78 o
   5  -7   8        0.14       -0.38      0.26 o
   6  -7   8       11.15        9.77      0.57 o
   7  -7   8       21.12       19.08      1.49 o
   8  -7   8        1.26        0.91      0.69 o
  -4  -6   8        0.00       -0.06      0.51 o
  -3  -6   8       15.20       13.78      0.74 o
  -2  -6   8        0.21        0.27      0.28 o
  -1  -6   8        3.86        2.58      0.41 o
   0  -6   8       61.13       65.97      2.21 o
   1  -6   8       24.69       24.92      0.89 o
   2  -6   8      118.11      128.09      3.90 o
   3  -6   8       58.35       58.97      2.36 o
   4  -6   8        3.51        2.64      0.28 o
   5  -6   8       21.36       22.92      0.83 o
   6  -6   8        0.00       -0.33      0.25 o
   7  -6   8        0.18        0.01      0.27 o
   8  -6   8        0.59        0.13      0.31 o
  -5  -5   8        0.52       -0.14      0.82 o
  -4  -5   8        5.55        3.34      0.63 o
  -3  -5   8        1.75        1.32      0.33 o
  -2  -5   8      142.46      121.98      7.03 o
  -1  -5   8        1.26        0.57      0.79 o
   0  -5   8      163.48      161.20      4.01 o
   1  -5   8       21.68       19.35      1.03 o
   2  -5   8       22.36       20.32      0.67 o
   3  -5   8        2.53        2.06      0.29 o
   4  -5   8      119.23      120.01      4.80 o
   5  -5   8      142.19      144.37      5.29 o
   6  -5   8        4.82        5.23      0.60 o
   7  -5   8        0.46        0.12      0.25 o
   8  -5   8        0.03        0.28      0.52 o
  -6  -4   8        0.17        1.68      0.96 o
  -5  -4   8        2.23        2.98      0.86 o
  -4  -4   8       25.21       22.19      0.93 o
  -3  -4   8       62.51       50.13      1.55 o
  -2  -4   8        7.11        5.45      0.58 o
  -1  -4   8        0.28        0.87      0.25 o
   0  -4   8      166.20      162.27      4.03 o
   1  -4   8      247.48      264.71      6.62 o
   2  -4   8       47.76       47.45      1.28 o
   3  -4   8        0.91        1.25      0.23 o
   4  -4   8      175.70      184.97      5.90 o
   5  -4   8        0.96        1.26      0.35 o
   6  -4   8       62.24       65.73      2.12 o
   7  -4   8        0.02        0.19      0.79 o
   8  -4   8       23.58       18.92      1.12 o
  -6  -3   8        2.57        1.97      0.65 o
  -5  -3   8        7.70        7.30      0.40 o
  -4  -3   8       10.89       10.71      0.55 o
  -3  -3   8        6.83        6.33      0.27 o
  -2  -3   8       26.36       26.55      0.98 o
  -1  -3   8       66.24       62.63      1.73 o
   0  -3   8       27.41       29.56      1.40 o
   1  -3   8        0.56        0.43      0.16 o
   2  -3   8       13.02       15.72      0.56 o
   3  -3   8        4.15        2.63      0.32 o
   4  -3   8        0.74        0.93      0.20 o
   5  -3   8        7.21        7.89      0.35 o
   6  -3   8        1.53        1.64      0.34 o
   7  -3   8        0.00       -0.14      0.67 o
   8  -3   8       14.68       11.44      0.86 o
  -7  -2   8        0.23        0.05      0.29 o
  -6  -2   8       14.72       13.81      0.64 o
  -5  -2   8       13.74       14.48      0.50 o
  -4  -2   8       30.46       31.97      0.81 o
  -3  -2   8       73.40       69.68      1.46 o
  -2  -2   8       25.79       23.27      0.57 o
  -1  -2   8      184.12      188.69      4.46 o
   0  -2   8       25.64       28.47      1.87 o
   1  -2   8       39.98       34.36      0.98 o
   2  -2   8        0.91        0.73      0.21 o
   3  -2   8       10.28       11.91      0.44 o
   4  -2   8        8.47        6.23      0.24 o
   5  -2   8        0.52        0.50      0.30 o
   6  -2   8        1.94        1.91      0.36 o
   7  -2   8        5.77        4.65      0.63 o
   8  -2   8        0.06       -0.42      0.59 o
  -8  -1   8        3.37        3.04      0.51 o
  -7  -1   8        3.66        4.67      0.51 o
  -6  -1   8        0.19        0.26      0.18 o
  -5  -1   8       33.00       30.34      0.82 o
  -4  -1   8      211.55      213.88      7.84 o
  -3  -1   8        0.24        0.24      0.19 o
  -2  -1   8      140.13      135.30      3.22 o
  -1  -1   8        3.72        2.48      0.75 o
   0  -1   8      211.22      233.93      4.41 o
   1  -1   8       86.67       87.13      2.16 o
   2  -1   8       36.37       35.80      1.07 o
   3  -1   8       11.63       11.25      0.39 o
   4  -1   8       51.71       55.03      1.16 o
   5  -1   8       41.18       42.59      3.68 o
   6  -1   8       11.30       11.43      1.95 o
   7  -1   8        0.51        0.86      0.44 o
  -8   0   8        0.03       -0.14      0.56 o
  -7   0   8       19.14       19.02      0.69 o
  -6   0   8       14.40       14.12      0.83 o
  -5   0   8      421.68      458.60     14.19 o
  -4   0   8        8.24        7.60      0.30 o
  -3   0   8      316.37      314.16      5.05 o
  -2   0   8        0.00        0.12      0.16 o
  -1   0   8       22.94       21.63      0.58 o
   0   0   8      108.17      123.52      2.38 o
   1   0   8      215.75      245.33      4.70 o
   2   0   8      301.96      363.14      8.90 o
   3   0   8      155.24      173.57      3.03 o
   4   0   8       78.84       86.47      4.01 o
   5   0   8        2.24        1.52      0.34 o
   6   0   8        1.26        1.32      1.09 o
   7   0   8        1.40        0.02      0.91 o
  -9   1   8        1.56        1.49      0.54 o
  -8   1   8        1.61        2.16      0.40 o
  -7   1   8        6.61        6.09      0.40 o
  -6   1   8       24.05       26.04      0.93 o
  -5   1   8      109.32      110.86      2.92 o
  -4   1   8      122.93      121.83      2.98 o
  -3   1   8       71.18       67.59      1.47 o
  -2   1   8      101.58      115.00      1.96 o
  -1   1   8       52.98       56.16      1.15 o
   0   1   8        0.46        0.77      0.30 o
   1   1   8       78.23       89.15      1.82 o
   2   1   8      137.45      153.39      4.13 o
   3   1   8        5.04        5.76      0.28 o
   4   1   8        5.69        7.12      0.48 o
   5   1   8        4.37        3.56      0.51 o
   6   1   8        2.72        1.15      0.50 o
  -9   2   8        0.94        0.95      0.55 o
  -8   2   8        1.32        1.86      0.56 o
  -7   2   8        0.01       -0.07      0.26 o
  -6   2   8       19.50       19.49      0.70 o
  -5   2   8       22.50       24.79      0.96 o
  -4   2   8        5.91        4.52      0.24 o
  -3   2   8       30.58       28.31      0.92 o
  -2   2   8       16.86       18.73      0.44 o
  -1   2   8        6.60        6.91      0.26 o
   0   2   8       96.08      103.24      4.04 o
   1   2   8       36.65       36.25      0.77 o
   2   2   8      111.59      117.94      3.23 o
   3   2   8        0.02       -0.01      0.17 o
   4   2   8        0.05        0.04      0.30 o
   5   2   8        0.02        0.22      0.42 o
  -9   3   8        0.21        0.09      0.44 o
  -8   3   8        1.52        1.56      0.38 o
  -7   3   8       11.25       11.01      0.92 o
  -6   3   8       41.15       39.16      1.20 o
  -5   3   8        0.80        1.46      0.18 o
  -4   3   8        8.36        6.45      0.25 o
  -3   3   8        8.41       10.79      0.29 o
  -2   3   8       17.49       16.81      0.39 o
  -1   3   8        1.13        1.66      0.44 o
   0   3   8       13.40       13.21      0.83 o
   1   3   8        3.72        3.35      0.31 o
   2   3   8        1.87        2.09      0.19 o
   3   3   8        0.17        0.23      0.14 o
   4   3   8        2.43        2.30      0.35 o
   5   3   8        0.20       -0.89      0.59 o
  -9   4   8        0.46       -0.14      0.43 o
  -8   4   8        3.50        4.52      0.47 o
  -7   4   8       16.01       11.44      0.52 o
  -6   4   8        1.36        1.38      0.31 o
  -5   4   8        5.16        2.57      0.31 o
  -4   4   8        3.48        4.43      0.22 o
  -3   4   8        0.01        0.05      0.12 o
  -2   4   8       10.85        9.33      0.48 o
  -1   4   8      352.12      398.75      6.75 o
   0   4   8      204.46      229.08      4.06 o
   1   4   8      167.64      195.48      3.50 o
   2   4   8       55.25       60.31      1.32 o
   3   4   8        0.91        0.40      0.21 o
   4   4   8        0.08        0.49      0.36 o
  -9   5   8        2.44        1.46      0.84 o
  -8   5   8        4.82        2.92      0.50 o
  -7   5   8        0.05        0.28      0.33 o
  -6   5   8        3.95        2.85      0.35 o
  -5   5   8        1.46        1.44      0.19 o
  -4   5   8        2.66        2.24      0.18 o
  -3   5   8       25.85       23.36      0.51 o
  -2   5   8       24.86       24.63      0.72 o
  -1   5   8      361.66      417.64      6.32 o
   0   5   8       11.16       10.76      0.48 o
   1   5   8      136.62      153.25      2.65 o
   2   5   8        2.57        2.83      0.23 o
   3   5   8        0.68        0.46      0.48 o
  -9   6   8        0.17       -0.25      0.77 o
  -8   6   8        0.95        0.87      0.67 o
  -7   6   8        4.32        4.68      0.58 o
  -6   6   8        1.29        1.10      0.31 o
  -5   6   8        1.26        1.08      0.24 o
  -4   6   8        3.57        3.43      0.20 o
  -3   6   8       20.86       20.15      0.80 o
  -2   6   8       26.92       29.76      0.79 o
  -1   6   8        2.19        2.69      0.43 o
   0   6   8        2.04        2.04      0.24 o
   1   6   8        5.95        5.67      0.35 o
   2   6   8        1.85        2.33      0.50 o
  -8   7   8        0.19        0.03      0.60 o
  -7   7   8        0.00       -0.21      0.30 o
  -6   7   8        1.84        1.59      0.31 o
  -5   7   8        0.75        1.18      0.21 o
  -4   7   8        3.72        5.07      1.61 o
  -3   7   8        1.23        1.01      0.27 o
  -2   7   8        0.89        1.06      0.57 o
  -1   7   8        1.81        2.20      0.82 o
   0   7   8        0.16       -0.17      0.33 o
   1   7   8        0.07       -0.11      0.40 o
  -8   8   8        0.46        0.66      0.33 o
  -7   8   8        1.49        2.09      0.28 o
  -6   8   8        0.59        0.35      0.43 o
  -5   8   8        1.59        1.56      0.50 o
  -4   8   8        0.20        0.74      0.39 o
  -3   8   8        0.71       -0.04      0.50 o
  -2   8   8        0.36        0.34      0.35 o
  -1   8   8        0.15       -0.43      0.50 o
  -6   9   8        1.87        2.11      0.70 o
  -5   9   8        0.84        1.21      0.67 o
  -4   9   8        8.35        8.83      1.27 o
  -3   9   8        7.82        6.20      1.00 o
   2 -10   9       10.54       11.46      1.01 o
   3 -10   9       25.27       27.64      1.82 o
   4 -10   9        0.38       -0.21      0.76 o
   5 -10   9        0.03       -0.42      0.49 o
   0  -9   9       31.59       41.47      2.81 o
   1  -9   9       16.89       19.80      0.87 o
   2  -9   9        0.70        0.17      0.35 o
   3  -9   9        1.03        1.01      0.36 o
   4  -9   9        5.01        3.31      1.49 o
   5  -9   9        0.32       -0.43      0.35 o
   6  -9   9       79.25       84.96      4.38 o
   7  -9   9       11.56       10.59      1.04 o
  -2  -8   9        1.05        1.07      0.57 o
  -1  -8   9        2.21        3.21      0.54 o
   0  -8   9        0.13       -0.03      0.28 o
   1  -8   9        0.71        1.44      0.47 o
   2  -8   9        0.26        0.45      0.43 o
   3  -8   9        2.04        2.75      0.43 o
   4  -8   9        0.13        0.27      0.26 o
   5  -8   9       21.34       22.95      2.39 o
   6  -8   9        8.77        9.39      0.52 o
   7  -8   9       12.32       12.94      0.62 o
  -3  -7   9        0.26        0.74      0.82 o
  -2  -7   9        0.04       -0.34      0.41 o
  -1  -7   9       10.07        8.28      0.58 o
   0  -7   9        3.63        3.43      0.33 o
   1  -7   9        0.93        0.27      0.22 o
   2  -7   9        1.02        0.69      0.35 o
   3  -7   9       24.81       26.74      1.05 o
   4  -7   9        0.19        0.07      0.11 o
   5  -7   9        1.18        1.07      0.27 o
   6  -7   9        0.30        0.51      0.26 o
   7  -7   9        0.87        1.19      0.50 o
   8  -7   9        0.02        0.25      0.66 o
  -4  -6   9        3.91        5.68      0.86 o
  -3  -6   9        4.55        4.47      0.56 o
  -2  -6   9       34.10       30.59      1.50 o
  -1  -6   9        2.96        2.39      0.47 o
   0  -6   9        4.08        1.57      0.31 o
   1  -6   9       22.98       26.01      1.39 o
   2  -6   9       63.64       64.61      2.08 o
   3  -6   9        7.71        7.45      0.42 o
   4  -6   9        1.93        1.56      0.29 o
   5  -6   9       46.71       46.60      2.94 o
   6  -6   9       11.10        9.03      1.05 o
   7  -6   9        1.43        1.12      0.39 o
   8  -6   9        0.22       -0.35      0.53 o
  -5  -5   9        3.73        5.13      0.86 o
  -4  -5   9       31.90       30.21      1.39 o
  -3  -5   9        1.37        0.61      0.38 o
  -2  -5   9       25.67       24.63      2.29 o
  -1  -5   9       36.58       32.44      1.13 o
   0  -5   9       32.17       24.56      0.88 o
   1  -5   9       57.74       63.88      1.42 o
   2  -5   9        1.09        1.17      0.32 o
   3  -5   9        3.42        2.40      0.46 o
   4  -5   9       28.24       28.56      0.80 o
   5  -5   9        2.44        1.88      0.24 o
   6  -5   9       45.04       41.61      2.50 o
   7  -5   9        6.94        5.92      0.61 o
   8  -5   9        1.36        0.25      0.62 o
  -5  -4   9        2.58        1.86      0.85 o
  -4  -4   9        4.30        5.24      0.51 o
  -3  -4   9        1.01        1.47      0.39 o
  -2  -4   9       10.19        9.23      0.50 o
  -1  -4   9       85.75       84.07      2.06 o
   0  -4   9      130.60      136.25      2.76 o
   1  -4   9      201.32      222.59      6.53 o
   2  -4   9       33.13       27.30      1.29 o
   3  -4   9       78.07       78.12      2.83 o
   4  -4   9      112.30      115.52      2.64 o
   5  -4   9        1.88        1.70      0.23 o
   6  -4   9        5.00        4.71      0.42 o
   7  -4   9        0.08        0.23      0.43 o
   8  -4   9        1.28        0.92      0.67 o
  -6  -3   9        2.35        1.89      0.32 o
  -5  -3   9       24.49       27.92      2.26 o
  -4  -3   9        0.38        0.18      0.28 o
  -3  -3   9        3.10        3.21      0.31 o
  -2  -3   9        0.50        0.26      0.29 o
  -1  -3   9        1.51        1.54      0.38 o
   0  -3   9       20.80       20.31      0.74 o
   1  -3   9       16.62       15.76      0.48 o
   2  -3   9        0.00        0.71      0.50 o
   3  -3   9        4.56        6.35      0.42 o
   4  -3   9        2.14        2.45      0.29 o
   5  -3   9        0.15        0.18      0.26 o
   6  -3   9        0.00       -0.64      0.45 o
   7  -3   9        0.16        0.77      0.47 o
   8  -3   9        0.12        0.16      0.67 o
  -7  -2   9        4.94        4.51      0.64 o
  -6  -2   9        0.00        0.05      0.32 o
  -5  -2   9        6.90        5.93      0.38 o
  -4  -2   9       51.40       53.31      1.30 o
  -3  -2   9       65.06       70.09      1.50 o
  -2  -2   9      406.57      419.27      7.91 o
  -1  -2   9       21.48       24.05      0.83 o
   0  -2   9        0.20       -0.05      0.27 o
   1  -2   9        1.91        1.96      0.42 o
   2  -2   9       14.20       13.16      0.47 o
   3  -2   9       31.00       28.59      0.78 o
   4  -2   9        0.89        1.13      0.22 o
   5  -2   9        4.16        2.82      0.35 o
   6  -2   9        2.18        1.51      0.35 o
   7  -2   9        0.17       -0.13      0.47 o
  -8  -1   9        0.75        1.04      0.50 o
  -7  -1   9       16.09       18.19      0.93 o
  -6  -1   9        3.51        3.39      0.31 o
  -5  -1   9       27.96       25.80      1.21 o
  -4  -1   9      174.47      190.36      3.29 o
  -3  -1   9      625.67      661.89     20.39 o
  -2  -1   9      518.13      541.77     10.20 o
  -1  -1   9      154.30      151.67      3.02 o
   0  -1   9       69.31       78.95      1.69 o
   1  -1   9       70.00       77.55      2.04 o
   2  -1   9       11.86       13.42      1.23 o
   3  -1   9        7.97        8.76      0.45 o
   4  -1   9        1.83        2.29      0.23 o
   5  -1   9        3.91        3.23      0.53 o
   6  -1   9        1.09        0.05      0.42 o
   7  -1   9        0.06       -0.48      0.98 o
  -8   0   9        5.37        4.98      0.53 o
  -7   0   9        8.62        8.53      0.80 o
  -6   0   9        8.95       11.03      0.83 o
  -5   0   9        6.14        6.38      0.29 o
  -4   0   9       28.05       28.24      1.13 o
  -3   0   9      201.02      206.27      4.49 o
  -2   0   9        2.33        2.34      0.26 o
  -1   0   9        1.21        1.16      0.22 o
   0   0   9       46.44       46.33      0.92 o
   1   0   9      165.74      180.83      3.62 o
   2   0   9        7.11        6.44      0.36 o
   3   0   9      159.35      180.29      3.37 o
   4   0   9       20.47       20.91      0.65 o
   5   0   9        0.92        0.71      0.38 o
   6   0   9        3.07        2.69      0.56 o
  -8   1   9        0.25       -0.22      0.36 o
  -7   1   9        3.05        3.23      0.38 o
  -6   1   9        2.70        2.09      0.18 o
  -5   1   9        1.57        1.10      0.25 o
  -4   1   9       61.77       62.92      1.09 o
  -3   1   9        0.00        0.12      0.28 o
  -2   1   9        1.56        1.64      0.19 o
  -1   1   9       42.92       42.81      0.86 o
   0   1   9        7.77        6.11      0.31 o
   1   1   9        0.02       -0.01      0.19 o
   2   1   9      242.17      277.90      7.69 o
   3   1   9       23.66       26.39      1.06 o
   4   1   9        4.04        4.31      0.19 o
   5   1   9        3.31        3.76      0.51 o
  -8   2   9        1.01        0.85      0.37 o
  -7   2   9        2.29        1.89      0.31 o
  -6   2   9        1.77        1.58      0.24 o
  -5   2   9        4.92        5.42      0.33 o
  -4   2   9        9.42        9.72      0.31 o
  -3   2   9        1.34        0.66      0.17 o
  -2   2   9       28.78       27.07      0.61 o
  -1   2   9        6.92        7.70      0.29 o
   0   2   9       52.73       54.13      1.25 o
   1   2   9        2.19        2.61      0.27 o
   2   2   9       16.19       18.65      0.59 o
   3   2   9        4.92        5.05      0.72 o
   4   2   9        0.33        0.82      0.36 o
   5   2   9        0.07       -0.40      0.39 o
  -9   3   9        3.89        3.40      0.83 o
  -8   3   9        0.01       -0.50      0.33 o
  -7   3   9        8.62       10.39      0.71 o
  -6   3   9       13.58       12.26      0.38 o
  -5   3   9       64.13       55.17      1.15 o
  -4   3   9       39.36       38.26      1.64 o
  -3   3   9       20.02       14.60      0.44 o
  -2   3   9       28.79       24.90      0.53 o
  -1   3   9        0.03        0.49      0.38 o
   0   3   9      145.54      156.30      4.32 o
   1   3   9       54.27       62.37      1.98 o
   2   3   9        4.73        4.36      0.29 o
   3   3   9        5.47        6.05      0.32 o
   4   3   9        0.20       -0.13      0.37 o
  -9   4   9        0.54        0.45      0.71 o
  -8   4   9        1.05        0.16      0.33 o
  -7   4   9        1.83        1.14      0.31 o
  -6   4   9        3.63        2.39      0.26 o
  -5   4   9       96.49       83.62      1.78 o
  -4   4   9        9.14        8.33      0.29 o
  -3   4   9       53.47       47.65      0.91 o
  -2   4   9        1.66        1.39      0.20 o
  -1   4   9       39.75       42.97      1.63 o
   0   4   9       22.30       23.20      1.04 o
   1   4   9      236.27      272.31      4.82 o
   2   4   9        3.98        3.20      0.36 o
   3   4   9       41.43       41.65      2.54 o
   4   4   9        0.01        0.08      0.60 o
  -9   5   9        0.08        0.28      0.65 o
  -8   5   9        1.31        0.28      0.53 o
  -7   5   9        0.08        0.08      0.33 o
  -6   5   9        5.41        5.46      0.38 o
  -5   5   9        4.37        4.81      0.33 o
  -4   5   9        6.25        4.67      0.23 o
  -3   5   9        0.17        0.16      0.18 o
  -2   5   9        4.94        4.98      0.45 o
  -1   5   9       16.31       16.03      0.59 o
   0   5   9       25.12       25.10      0.72 o
   1   5   9       14.51       13.64      0.56 o
   2   5   9       12.42       12.46      0.88 o
  -8   6   9        0.63        0.40      0.65 o
  -7   6   9        1.44        1.31      0.58 o
  -6   6   9        8.08        7.76      0.39 o
  -5   6   9        2.50        2.54      0.28 o
  -4   6   9        0.00        0.19      0.47 o
  -3   6   9       18.10       17.90      0.66 o
  -2   6   9        0.10        0.33      0.21 o
  -1   6   9        0.49        0.21      0.25 o
   0   6   9        2.57        1.92      0.26 o
   1   6   9        0.02       -0.27      0.45 o
  -8   7   9        2.90        4.49      0.68 o
  -7   7   9       12.41       15.34      0.79 o
  -6   7   9        0.15       -0.32      0.40 o
  -5   7   9        2.10        1.17      0.41 o
  -4   7   9        0.05        0.59      0.45 o
  -3   7   9       14.03       14.76      1.36 o
  -2   7   9        1.10        1.27      0.38 o
  -1   7   9        1.25        0.97      0.35 o
   0   7   9        0.40        0.00      0.42 o
  -7   8   9        3.43        3.19      0.80 o
  -6   8   9        5.27        7.07      0.98 o
  -5   8   9        0.00        0.56      0.81 o
  -4   8   9        0.90        0.39      0.52 o
  -3   8   9        0.58       -0.02      0.50 o
  -2   8   9        0.25        0.34      0.59 o
   1  -9  10       38.86       51.46      2.06 o
   2  -9  10       19.55       23.40      1.21 o
   3  -9  10        1.74        1.28      1.28 o
   4  -9  10        0.20        0.53      0.68 o
   5  -9  10        1.99        1.89      0.30 o
   6  -9  10        2.02        1.99      0.40 o
  -1  -8  10        0.05        0.22      0.52 o
   0  -8  10        7.98        9.88      0.58 o
   1  -8  10       11.75       12.58      0.95 o
   2  -8  10       10.45       12.33      1.02 o
   3  -8  10        0.33        0.43      0.47 o
   4  -8  10        1.11        0.77      0.27 o
   5  -8  10        0.92        1.29      0.34 o
   6  -8  10        4.61        3.93      0.43 o
   7  -8  10        0.41        0.39      0.37 o
  -3  -7  10        4.40        6.28      0.97 o
  -2  -7  10        0.20        1.15      0.50 o
  -1  -7  10       17.97       21.39      1.11 o
   0  -7  10        3.51        4.69      0.57 o
   1  -7  10        4.24        4.09      0.36 o
   2  -7  10        5.01        4.91      0.83 o
   3  -7  10        4.01        4.77      0.83 o
   4  -7  10        1.46        1.22      0.27 o
   5  -7  10        0.92        0.98      0.37 o
   6  -7  10        0.50        0.26      0.25 o
   7  -7  10        0.01       -0.21      0.28 o
  -4  -6  10       18.27       26.61      2.16 o
  -3  -6  10        1.42        1.53      0.52 o
  -2  -6  10        3.31        1.39      0.44 o
  -1  -6  10        6.34        5.43      0.57 o
   0  -6  10      114.54      114.80      3.29 o
   1  -6  10        3.60        3.03      0.38 o
   2  -6  10       13.95       12.61      0.51 o
   3  -6  10        0.48        0.63      0.21 o
   4  -6  10        1.11        0.67      0.41 o
   5  -6  10        7.65        6.34      0.41 o
   6  -6  10        0.15        0.23      0.36 o
   7  -6  10        2.07        1.55      0.33 o
  -4  -5  10        0.57        0.93      0.79 o
  -3  -5  10       11.11        9.13      1.30 o
  -2  -5  10        0.06        0.18      0.32 o
  -1  -5  10       36.01       31.34      1.15 o
   0  -5  10        8.03        8.91      0.55 o
   1  -5  10      145.80      153.26      5.00 o
   2  -5  10       23.79       25.03      0.87 o
   3  -5  10        3.60        3.52      1.14 o
   4  -5  10        0.17        0.06      0.21 o
   5  -5  10       23.62       21.92      0.80 o
   6  -5  10       55.08       50.78      1.21 o
   7  -5  10        0.27        0.44      0.51 o
  -5  -4  10        5.13        5.89      1.00 o
  -4  -4  10        0.18        0.08      0.38 o
  -3  -4  10        1.90        1.59      0.42 o
  -2  -4  10       15.02       14.45      0.70 o
  -1  -4  10       10.61        9.57      0.28 o
   0  -4  10       20.48       19.89      0.57 o
   1  -4  10        1.52        1.25      0.34 o
   2  -4  10       10.04        8.52      0.45 o
   3  -4  10       21.64       17.71      0.69 o
   4  -4  10       37.43       33.13      1.09 o
   5  -4  10       27.83       27.21      0.74 o
   6  -4  10        1.56        1.30      0.22 o
   7  -4  10        3.39        2.87      1.22 o
  -6  -3  10        7.97        8.50      1.06 o
  -5  -3  10        9.32        9.11      1.21 o
  -4  -3  10        0.04        0.04      0.62 o
  -3  -3  10        4.02        3.20      0.25 o
  -2  -3  10       96.09       99.36      2.82 o
  -1  -3  10      298.57      332.03      8.03 o
   0  -3  10       92.90       96.23      2.72 o
   1  -3  10        4.25        4.28      0.28 o
   2  -3  10        5.21        5.62      0.53 o
   3  -3  10       64.20       67.35      1.63 o
   4  -3  10        3.49        2.62      0.30 o
   5  -3  10        2.41        2.65      0.20 o
   6  -3  10        0.79        1.72      0.37 o
   7  -3  10        0.02        0.00      1.00 o
  -6  -2  10       12.30       16.09      0.82 o
  -5  -2  10        2.04        2.40      0.28 o
  -4  -2  10        5.65        5.55      0.31 o
  -3  -2  10       14.05       11.33      0.41 o
  -2  -2  10       10.18        9.88      0.45 o
  -1  -2  10       76.80       80.26      2.19 o
   0  -2  10      247.93      254.83      7.09 o
   1  -2  10        0.07        0.63      0.30 o
   2  -2  10       20.17       17.61      0.98 o
   3  -2  10       68.75       65.26      1.66 o
   4  -2  10       14.88       14.76      0.58 o
   5  -2  10        2.35        1.96      0.19 o
   6  -2  10        0.33        0.74      0.54 o
  -7  -1  10        2.16        2.13      0.42 o
  -6  -1  10        9.84       10.25      0.97 o
  -5  -1  10        9.02        7.78      0.35 o
  -4  -1  10       15.82       14.89      0.75 o
  -3  -1  10      626.24      689.21     14.74 o
  -2  -1  10       95.48      103.56      2.20 o
  -1  -1  10      403.15      428.91      8.28 o
   0  -1  10       59.08       58.79      1.36 o
   1  -1  10      142.04      154.36      3.96 o
   2  -1  10       12.49       12.67      0.46 o
   3  -1  10       19.79       19.84      0.99 o
   4  -1  10      135.46      164.17      4.89 o
   5  -1  10       12.75       10.81      1.03 o
   6  -1  10        9.11        8.66      1.28 o
  -8   0  10        2.36        2.21      0.59 o
  -7   0  10        3.61        3.91      0.41 o
  -6   0  10        0.01        0.06      0.17 o
  -5   0  10       11.34       11.48      0.41 o
  -4   0  10      140.60      151.30      3.48 o
  -3   0  10        0.48        0.62      0.22 o
  -2   0  10       60.19       60.34      1.89 o
  -1   0  10        0.93        0.87      0.27 o
   0   0  10       11.04        8.79      0.63 o
   1   0  10       13.34       11.20      0.43 o
   2   0  10       27.05       27.93      0.78 o
   3   0  10        0.00        0.02      0.20 o
   4   0  10        0.47        0.36      0.14 o
   5   0  10       13.56       12.68      0.67 o
  -8   1  10        0.02       -0.26      0.51 o
  -7   1  10        1.11        1.05      0.52 o
  -6   1  10        2.88        2.93      0.24 o
  -5   1  10        1.17        0.92      0.18 o
  -4   1  10       17.35       15.52      0.44 o
  -3   1  10        0.07       -0.09      0.23 o
  -2   1  10        0.34        0.40      0.16 o
  -1   1  10        0.38        0.26      0.18 o
   0   1  10       38.07       38.85      1.02 o
   1   1  10       22.10       24.88      0.86 o
   2   1  10       72.60       79.59      3.10 o
   3   1  10        4.61        5.11      0.39 o
   4   1  10        3.18        3.29      0.20 o
   5   1  10        0.11        0.04      0.41 o
  -8   2  10        0.58        1.07      0.62 o
  -7   2  10        1.01        0.85      0.31 o
  -6   2  10       37.43       37.07      0.81 o
  -5   2  10        1.20        0.86      0.19 o
  -4   2  10       34.07       33.73      1.23 o
  -3   2  10        8.34        6.88      0.35 o
  -2   2  10       13.11       14.56      0.46 o
  -1   2  10        0.04       -0.01      0.43 o
   0   2  10       11.80       10.92      0.82 o
   1   2  10       32.53       36.30      2.23 o
   2   2  10       18.58       19.56      0.76 o
   3   2  10       11.47       12.35      1.41 o
   4   2  10        0.72        0.74      0.42 o
  -8   3  10        0.03       -0.21      0.45 o
  -7   3  10        0.96        0.39      0.34 o
  -6   3  10        2.99        2.18      0.22 o
  -5   3  10       37.00       33.32      0.74 o
  -4   3  10        2.70        1.72      0.42 o
  -3   3  10       60.48       52.09      1.53 o
  -2   3  10        9.00        8.87      0.58 o
  -1   3  10       16.35       16.89      0.94 o
   0   3  10       25.82       27.00      1.53 o
   1   3  10       15.17       16.09      0.59 o
   2   3  10       18.74       21.67      0.74 o
   3   3  10       42.02       45.46      2.94 o
   4   3  10       37.54       42.67      2.68 o
  -8   4  10        0.28        0.71      0.79 o
  -7   4  10        0.25       -0.23      0.64 o
  -6   4  10        0.86        0.02      0.18 o
  -5   4  10        5.66        5.50      0.44 o
  -4   4  10        5.55        3.15      0.26 o
  -3   4  10        3.02        3.30      0.28 o
  -2   4  10       45.16       46.53      1.36 o
  -1   4  10        2.51        1.94      0.41 o
   0   4  10       21.18       21.73      0.80 o
   1   4  10      157.61      185.86      3.49 o
   2   4  10        2.55        2.29      0.65 o
   3   4  10       59.14       63.34      3.26 o
  -8   5  10        0.15       -1.19      0.79 o
  -7   5  10        0.05        0.65      0.46 o
  -6   5  10        0.02       -0.12      0.24 o
  -5   5  10        1.84        2.04      0.23 o
  -4   5  10        0.09        0.12      0.18 o
  -3   5  10       12.36       11.36      0.76 o
  -2   5  10       25.09       25.30      1.33 o
  -1   5  10        0.47        0.33      0.34 o
   0   5  10        0.52        0.48      0.26 o
   1   5  10        0.21       -0.10      0.31 o
   2   5  10        1.52        2.21      0.62 o
  -8   6  10        1.49        2.60      0.62 o
  -7   6  10        1.09        1.35      0.50 o
  -6   6  10        0.98        1.82      0.45 o
  -5   6  10        3.89        3.12      0.25 o
  -4   6  10        0.09        0.22      0.29 o
  -3   6  10        0.01        0.26      0.25 o
  -2   6  10        1.50        1.25      0.26 o
  -1   6  10        0.22        1.28      0.85 o
   0   6  10        0.16       -0.19      0.61 o
   1   6  10        0.34        0.54      0.53 o
  -7   7  10        0.14       -0.16      0.42 o
  -6   7  10       10.46       11.87      0.87 o
  -5   7  10       18.46       21.55      1.54 o
  -4   7  10        0.88        1.11      0.67 o
  -3   7  10        1.28        1.81      0.99 o
  -2   7  10        0.98        0.11      0.92 o
  -1   7  10        3.19        2.98      0.98 o
  -5   8  10        2.09        1.69      0.75 o
  -4   8  10        4.67        4.48      0.82 o
   2  -9  11        0.82        1.32      0.73 o
   3  -9  11        3.76        3.99      0.57 o
   4  -9  11        0.66        0.90      0.56 o
   0  -8  11       15.11       22.42      2.41 o
   1  -8  11       12.06       15.61      0.98 o
   2  -8  11        6.17        6.77      1.19 o
   3  -8  11        0.37        0.35      0.27 o
   4  -8  11        0.94        0.51      0.36 o
   5  -8  11        6.01        4.32      0.76 o
   6  -8  11        0.08        0.17      0.41 o
  -2  -7  11       35.80       48.36      3.24 o
  -1  -7  11        0.39       -1.43      1.11 o
   0  -7  11        7.13        6.34      0.70 o
   1  -7  11        7.82        7.21      0.63 o
   2  -7  11       10.12        9.72      0.38 o
   3  -7  11        2.08        1.98      0.29 o
   4  -7  11        5.21        3.59      0.35 o
   5  -7  11        0.42       -0.19      0.33 o
   6  -7  11        1.02        0.84      0.46 o
  -3  -6  11        7.42        6.02      0.85 o
  -2  -6  11       18.50       18.46      1.04 o
  -1  -6  11       10.03       12.90      0.75 o
   0  -6  11        6.73        3.97      0.58 o
   1  -6  11       18.60       17.64      0.53 o
   2  -6  11       19.58       18.18      0.70 o
   3  -6  11        2.39        2.25      0.51 o
   4  -6  11        1.09        1.25      0.73 o
   5  -6  11        0.03       -0.34      0.28 o
   6  -6  11        4.77        5.59      0.73 o
   7  -6  11        0.59        0.76      0.93 o
  -4  -5  11        0.38       -0.29      0.92 o
  -3  -5  11        1.88        0.75      0.84 o
  -2  -5  11        0.05       -0.43      0.47 o
  -1  -5  11        0.96        0.93      0.40 o
   0  -5  11        2.95        3.01      0.14 o
   1  -5  11        3.88        4.05      0.43 o
   2  -5  11        5.65        5.90      0.48 o
   3  -5  11        2.25        2.28      0.55 o
   4  -5  11        0.07        0.41      0.34 o
   5  -5  11        3.41        3.36      0.40 o
   6  -5  11        1.75        2.70      0.84 o
   7  -5  11        2.52        0.68      0.64 o
  -4  -4  11        0.88        0.56      0.59 o
  -3  -4  11       21.39       23.37      1.04 o
  -2  -4  11        1.03        0.87      0.41 o
  -1  -4  11       11.06       12.70      0.42 o
   0  -4  11       10.94       10.86      0.44 o
   1  -4  11       11.55       10.91      0.44 o
   2  -4  11        7.02        6.31      0.60 o
   3  -4  11        3.39        2.81      0.77 o
   4  -4  11        0.16       -0.12      0.22 o
   5  -4  11       11.97       12.11      0.48 o
   6  -4  11        0.00       -0.11      0.19 o
   7  -4  11        0.01       -0.05      0.95 o
  -5  -3  11       12.84       13.45      0.98 o
  -4  -3  11       16.15       17.75      0.92 o
  -3  -3  11       12.83       11.63      0.61 o
  -2  -3  11       61.17       65.78      1.54 o
  -1  -3  11       46.08       46.96      1.53 o
   0  -3  11        0.36        0.34      0.35 o
   1  -3  11       14.95       13.58      0.59 o
   2  -3  11       17.95       16.30      0.71 o
   3  -3  11       82.61       84.76      2.71 o
   4  -3  11       10.85        7.97      0.90 o
   5  -3  11        1.31        1.53      0.26 o
   6  -3  11        0.34       -0.43      0.54 o
  -6  -2  11        9.43       11.39      1.10 o
  -5  -2  11       32.53       36.05      0.96 o
  -4  -2  11        5.41        4.45      0.32 o
  -3  -2  11        3.23        4.05      0.31 o
  -2  -2  11       55.64       56.72      1.85 o
  -1  -2  11      414.02      458.73     11.02 o
   0  -2  11      323.24      374.23      7.50 o
   1  -2  11       59.10       58.71      1.82 o
   2  -2  11       56.01       57.99      1.39 o
   3  -2  11       34.28       33.55      1.00 o
   4  -2  11        1.11        0.69      0.32 o
   5  -2  11        9.24        9.44      0.36 o
   6  -2  11        9.03        6.50      0.90 o
  -6  -1  11        0.55        0.36      0.42 o
  -5  -1  11        8.30        7.41      0.39 o
  -4  -1  11       45.96       56.17      1.17 o
  -3  -1  11       58.97       63.78      1.60 o
  -2  -1  11       41.23       41.21      1.06 o
  -1  -1  11      251.16      280.34      6.43 o
   0  -1  11        2.88        2.12      0.33 o
   1  -1  11        1.82        1.16      0.37 o
   2  -1  11       24.56       23.58      0.73 o
   3  -1  11       29.66       30.91      0.80 o
   4  -1  11        0.29        0.10      0.20 o
   5  -1  11       36.69       35.10      2.05 o
  -7   0  11        6.09        7.23      2.26 o
  -6   0  11        0.06        0.08      0.31 o
  -5   0  11        1.86        1.38      0.28 o
  -4   0  11       11.23        9.02      0.37 o
  -3   0  11        6.38        5.15      0.40 o
  -2   0  11       21.14       20.87      0.66 o
  -1   0  11       16.84       17.47      0.66 o
   0   0  11        0.03        0.03      0.46 o
   1   0  11       39.88       38.24      1.38 o
   2   0  11        2.98        2.64      0.27 o
   3   0  11       25.13       28.78      1.71 o
   4   0  11        1.06        0.77      0.27 o
   5   0  11        2.67        1.74      0.90 o
  -7   1  11        3.34        3.43      0.74 o
  -6   1  11        0.98        0.46      0.25 o
  -5   1  11       43.97       46.21      1.27 o
  -4   1  11       24.07       24.19      0.62 o
  -3   1  11        0.19        0.48      0.19 o
  -2   1  11        0.16        0.46      0.39 o
  -1   1  11        0.28        0.01      0.27 o
   0   1  11        0.18        0.33      0.40 o
   1   1  11        4.41        4.40      0.43 o
   2   1  11        0.14        0.69      0.28 o
   3   1  11        0.07        0.29      0.21 o
   4   1  11        1.60        1.90      0.21 o
  -8   2  11        0.68        0.43      0.64 o
  -7   2  11       20.18       25.34      2.80 o
  -6   2  11        6.25        5.88      0.33 o
  -5   2  11        1.58        1.28      0.21 o
  -4   2  11        0.73        0.25      0.17 o
  -3   2  11       12.14        9.50      0.38 o
  -2   2  11       22.80       20.55      0.60 o
  -1   2  11       13.82       13.59      0.90 o
   0   2  11       45.51       46.91      1.77 o
   1   2  11       14.42       14.34      1.16 o
   2   2  11        0.00        0.17      0.21 o
   3   2  11        3.80        4.06      0.65 o
   4   2  11        0.14        1.01      0.71 o
  -8   3  11        0.58        1.42      1.00 o
  -7   3  11        1.23        0.83      0.40 o
  -6   3  11        2.44        2.50      0.26 o
  -5   3  11        0.36       -0.02      0.24 o
  -4   3  11        3.74        2.79      0.39 o
  -3   3  11       84.68       79.38      1.69 o
  -2   3  11        4.33        3.87      0.46 o
  -1   3  11       27.01       25.27      2.01 o
   0   3  11        1.15        1.32      0.29 o
   1   3  11        4.61        4.04      0.53 o
   2   3  11        6.03        6.38      1.55 o
   3   3  11      126.60      140.82      7.03 o
  -8   4  11        0.27       -0.82      0.66 o
  -7   4  11        1.87        1.42      0.57 o
  -6   4  11        0.02       -0.18      0.19 o
  -5   4  11        0.86        0.73      0.22 o
  -4   4  11        2.10        1.73      0.36 o
  -3   4  11        0.54        0.34      0.24 o
  -2   4  11        0.70        0.78      0.35 o
  -1   4  11       13.41       14.73      0.61 o
   0   4  11       21.01       22.44      1.07 o
   1   4  11        2.30        1.64      0.35 o
   2   4  11       23.90       21.54      1.16 o
  -7   5  11        2.15        3.40      0.84 o
  -6   5  11        0.82        1.08      0.88 o
  -5   5  11        0.39        0.23      0.20 o
  -4   5  11       16.42       17.63      0.82 o
  -3   5  11        1.61        2.17      0.32 o
  -2   5  11        0.90        0.60      0.23 o
  -1   5  11        1.22        1.81      0.32 o
   0   5  11        0.58        0.17      0.27 o
   1   5  11        2.42        3.05      0.76 o
  -7   6  11        0.90        0.51      0.76 o
  -6   6  11        0.04        0.71      0.62 o
  -5   6  11        0.92        0.79      0.37 o
  -4   6  11        4.57        5.81      0.78 o
  -3   6  11        1.57        2.52      0.43 o
  -2   6  11       10.56       11.24      2.83 o
  -1   6  11       12.92       12.61      0.94 o
   0   6  11        2.06        1.47      0.60 o
  -5   7  11        1.23        0.76      0.90 o
  -4   7  11       13.10       16.54      1.38 o
  -3   7  11        5.06        4.49      0.88 o
   1  -8  12        4.35        5.40      0.84 o
   2  -8  12        3.42        4.26      0.96 o
   3  -8  12        0.10        0.12      0.57 o
   4  -8  12        1.92        3.43      0.88 o
  -1  -7  12        9.73        8.97      1.11 o
   0  -7  12       14.02       15.34      1.36 o
   1  -7  12        0.00       -0.04      0.67 o
   2  -7  12       35.31       31.57      1.31 o
   3  -7  12        0.48        0.80      0.25 o
   4  -7  12       17.27       16.22      1.99 o
   5  -7  12        0.66        0.18      0.31 o
  -2  -6  12        1.68        1.09      0.65 o
  -1  -6  12       27.71       30.23      2.12 o
   0  -6  12       15.52       17.64      0.94 o
   1  -6  12       19.28       17.31      1.11 o
   2  -6  12        7.37        6.63      0.58 o
   3  -6  12       23.32       20.42      1.61 o
   4  -6  12       19.29       20.32      0.95 o
   5  -6  12        3.64        3.87      0.50 o
   6  -6  12        4.55        3.60      0.42 o
  -3  -5  12       13.04       14.91      1.31 o
  -2  -5  12       12.04       13.75      1.29 o
  -1  -5  12        2.08        1.63      0.48 o
   0  -5  12       12.68       13.78      1.06 o
   1  -5  12        0.44        0.76      0.25 o
   2  -5  12        0.72        0.66      0.27 o
   3  -5  12        1.95        1.76      0.57 o
   4  -5  12        0.03        0.03      0.26 o
   5  -5  12        2.43        3.60      0.71 o
   6  -5  12        0.08       -0.20      0.53 o
  -4  -4  12        6.07        8.09      1.08 o
  -3  -4  12       10.36       10.49      1.05 o
  -2  -4  12        0.39        0.81      0.22 o
  -1  -4  12       18.51       17.74      0.51 o
   0  -4  12        4.55        4.76      0.33 o
   1  -4  12        7.85        6.84      1.00 o
   2  -4  12       16.67       16.87      0.75 o
   3  -4  12       15.77       14.57      0.61 o
   4  -4  12       12.78       11.15      0.48 o
   5  -4  12        4.11        4.43      0.39 o
   6  -4  12        0.86       -0.16      0.59 o
  -4  -3  12       16.43       19.48      0.94 o
  -3  -3  12        1.60        1.41      0.30 o
  -2  -3  12       18.35       21.13      0.65 o
  -1  -3  12       32.06       35.57      1.26 o
   0  -3  12       47.41       48.78      1.27 o
   1  -3  12       11.29       11.98      0.64 o
   2  -3  12       71.17       74.06      1.85 o
   3  -3  12       29.88       29.48      0.96 o
   4  -3  12       17.36       15.96      0.73 o
   5  -3  12        2.16        1.94      0.22 o
   6  -3  12        0.34        0.19      0.67 o
  -5  -2  12       13.37       14.88      0.80 o
  -4  -2  12        2.30        2.53      0.27 o
  -3  -2  12       19.78       17.55      0.53 o
  -2  -2  12       52.51       54.77      1.47 o
  -1  -2  12       78.99       80.18      1.97 o
   0  -2  12       17.74       17.86      0.68 o
   1  -2  12      453.83      522.87     12.93 o
   2  -2  12      164.58      183.40      3.99 o
   3  -2  12       43.98       47.54      1.65 o
   4  -2  12        0.07       -0.19      0.22 o
   5  -2  12        1.15        0.29      0.54 o
  -6  -1  12        2.85        2.28      0.56 o
  -5  -1  12       11.50       11.69      1.06 o
  -4  -1  12        0.01       -0.20      0.29 o
  -3  -1  12        7.18        7.02      0.37 o
  -2  -1  12        4.01        5.19      0.41 o
  -1  -1  12        0.07       -0.47      0.32 o
   0  -1  12       50.75       50.38      2.91 o
   1  -1  12       59.07       55.90      1.52 o
   2  -1  12        0.73        0.54      0.25 o
   3  -1  12        1.85        1.97      0.26 o
   4  -1  12        0.01        0.23      0.29 o
   5  -1  12        4.42        3.37      1.00 o
  -7   0  12        0.17        0.48      0.53 o
  -6   0  12        5.02        4.23      1.15 o
  -5   0  12       14.60       15.18      0.74 o
  -4   0  12       17.34       16.58      0.52 o
  -3   0  12       12.91       12.61      0.70 o
  -2   0  12       17.32       18.63      0.62 o
  -1   0  12       17.37       15.85      0.54 o
   0   0  12        9.93       10.59      0.53 o
   1   0  12        0.51        0.29      0.24 o
   2   0  12        7.33        7.22      0.61 o
   3   0  12       11.66       12.88      1.06 o
   4   0  12        0.19        0.92      0.60 o
  -7   1  12       10.51       10.36      1.07 o
  -6   1  12        0.59       -0.31      0.35 o
  -5   1  12       15.92       17.54      0.53 o
  -4   1  12        0.06        0.55      0.20 o
  -3   1  12        0.21       -0.20      0.24 o
  -2   1  12       37.53       38.30      0.99 o
  -1   1  12       18.59       15.86      0.74 o
   0   1  12        0.65        0.89      0.25 o
   1   1  12        1.12        1.00      0.39 o
   2   1  12        6.00        5.13      0.44 o
   3   1  12        0.00       -0.05      0.28 o
  -7   2  12        5.00        4.60      1.27 o
  -6   2  12        1.41        1.52      0.36 o
  -5   2  12        0.04        0.19      0.22 o
  -4   2  12        0.87        0.43      0.20 o
  -3   2  12       32.17       28.50      0.82 o
  -2   2  12        4.36        3.60      0.31 o
  -1   2  12       65.02       65.16      1.76 o
   0   2  12        0.11        0.25      0.41 o
   1   2  12       34.79       40.54      1.57 o
   2   2  12        3.74        3.27      0.40 o
   3   2  12        0.25       -0.05      0.45 o
  -7   3  12        0.20        0.90      0.91 o
  -6   3  12        8.40        8.24      0.55 o
  -5   3  12        1.05        1.73      0.33 o
  -4   3  12        0.89        0.03      0.27 o
  -3   3  12        3.68        2.18      0.30 o
  -2   3  12       25.88       23.58      0.84 o
  -1   3  12        6.12        4.63      0.43 o
   0   3  12        1.05        0.31      0.31 o
   1   3  12        7.34        5.56      0.51 o
   2   3  12        0.03        0.30      0.40 o
  -7   4  12        0.98        0.70      0.91 o
  -6   4  12        0.78        0.78      1.15 o
  -5   4  12        0.27        0.28      0.27 o
  -4   4  12        0.47        0.70      0.47 o
  -3   4  12        1.78        1.35      0.36 o
  -2   4  12        0.37        0.48      0.33 o
  -1   4  12        1.03        1.37      0.39 o
   0   4  12        0.01       -0.15      0.35 o
   1   4  12        0.04        0.24      0.40 o
  -6   5  12        1.45        1.57      0.47 o
  -5   5  12        6.52        6.93      0.52 o
  -4   5  12        1.83        0.63      0.27 o
  -3   5  12        0.13        0.38      0.38 o
  -2   5  12        5.44        5.70      0.64 o
  -1   5  12        5.04        3.05      0.87 o
   0   5  12        1.67       -0.19      0.50 o
  -5   6  12        0.72        0.46      0.45 o
  -4   6  12        5.46        4.01      0.77 o
  -3   6  12        5.94        7.16      0.97 o
   0  -7  13       21.64       27.97      2.08 o
   2  -7  13        5.10        4.39      0.81 o
   3  -7  13       10.31       11.30      1.06 o
   4  -7  13        9.10       10.05      0.70 o
  -1  -6  13        0.88        0.73      0.88 o
   0  -6  13        1.12        0.29      0.81 o
   2  -6  13        1.35        1.60      0.28 o
   3  -6  13        2.02        1.73      0.38 o
   4  -6  13        2.60        2.44      0.38 o
   5  -6  13        1.46        1.79      1.02 o
  -2  -5  13       35.71       45.12      2.86 o
  -1  -5  13        0.01       -0.12      0.80 o
   0  -5  13        0.56        0.67      0.23 o
   1  -5  13        2.57        2.30      0.28 o
   2  -5  13        7.42        5.57      0.61 o
   3  -5  13        7.35        5.15      0.59 o
   4  -5  13        1.37        1.67      0.41 o
   5  -5  13        1.22        1.38      0.42 o
  -3  -4  13       10.05       11.40      1.33 o
  -2  -4  13       27.61       33.34      1.53 o
  -1  -4  13       16.10       16.99      0.49 o
   0  -4  13        8.33        8.05      0.43 o
   1  -4  13        0.21        0.09      0.31 o
   2  -4  13        0.00       -0.48      0.32 o
   3  -4  13        0.79        0.87      0.42 o
   4  -4  13        2.78        3.17      0.39 o
   5  -4  13        2.52        2.11      0.66 o
  -4  -3  13       20.35       21.12      1.48 o
  -3  -3  13       39.35       42.01      1.65 o
  -2  -3  13        4.52        3.92      0.71 o
  -1  -3  13        2.00        2.35      0.39 o
   0  -3  13       12.59       12.16      0.52 o
   1  -3  13      105.40      120.62      2.86 o
   2  -3  13      105.48      117.34      3.57 o
   3  -3  13       20.19       15.88      1.16 o
   4  -3  13       23.23       23.32      3.40 o
   5  -3  13        0.51       -0.37      0.59 o
  -4  -2  13        0.52        0.45      0.54 o
  -3  -2  13       23.72       22.39      1.00 o
  -2  -2  13        5.75        4.11      0.42 o
  -1  -2  13        0.82        0.70      0.35 o
   0  -2  13        2.39        1.76      0.40 o
   1  -2  13       33.36       34.77      1.07 o
   2  -2  13       23.93       21.82      0.74 o
   3  -2  13       50.11       50.50      2.00 o
   4  -2  13        0.80        0.94      0.35 o
   5  -2  13        0.24        1.02      0.73 o
  -5  -1  13        1.13        1.27      0.38 o
  -4  -1  13        8.87        8.00      0.64 o
  -3  -1  13        4.25        4.34      0.60 o
  -2  -1  13       13.15       13.22      0.61 o
  -1  -1  13       25.90       23.73      0.83 o
   0  -1  13        1.81        2.11      0.35 o
   1  -1  13       11.55       11.30      0.54 o
   2  -1  13        1.57        0.77      0.25 o
   3  -1  13        4.67        3.48      0.54 o
   4  -1  13        3.99        6.24      1.06 o
  -6   0  13        0.48        0.81      0.50 o
  -5   0  13        0.04       -0.26      0.41 o
  -4   0  13       28.42       27.30      1.41 o
  -3   0  13        0.82        1.52      0.32 o
  -2   0  13        0.41        0.49      0.26 o
  -1   0  13       26.18       25.91      0.79 o
   0   0  13       18.46       17.54      0.72 o
   1   0  13        8.74        7.49      0.47 o
   2   0  13        0.34       -0.08      0.47 o
   3   0  13        0.63        0.46      0.68 o
  -6   1  13        3.11        3.23      1.06 o
  -5   1  13       37.56       48.19      2.63 o
  -4   1  13        3.73        3.21      0.29 o
  -3   1  13        5.64        4.09      0.34 o
  -2   1  13        0.05        0.94      0.28 o
  -1   1  13        0.12       -0.07      0.43 o
   0   1  13        5.59        5.61      0.56 o
   1   1  13        6.08        5.13      0.49 o
   2   1  13        0.31        0.06      0.37 o
  -6   2  13       26.39       30.07      1.45 o
  -5   2  13       10.93       10.73      0.84 o
  -4   2  13        0.35        0.60      0.29 o
  -3   2  13        3.38        4.57      0.38 o
  -2   2  13        3.77        3.75      0.36 o
  -1   2  13       44.99       43.53      1.40 o
   0   2  13        0.02       -0.15      0.33 o
   1   2  13       29.72       27.88      1.42 o
   2   2  13        0.98        0.88      1.38 o
  -6   3  13        0.41        0.50      0.46 o
  -5   3  13        0.19        0.55      0.29 o
  -4   3  13        1.72        0.84      0.34 o
  -3   3  13        1.37        0.55      0.29 o
  -2   3  13        2.18        2.46      0.38 o
  -1   3  13        0.13        0.35      0.36 o
   0   3  13        7.47        4.43      0.61 o
   1   3  13        0.24        0.46      0.52 o
  -6   4  13        1.04        2.19      0.51 o
  -5   4  13        1.47        0.35      0.45 o
  -4   4  13        0.00        0.10      0.28 o
  -3   4  13        0.24        0.38      0.36 o
  -2   4  13        1.65        2.37      0.48 o
  -1   4  13        3.21        2.98      1.26 o
   0   4  13        1.95        1.25      0.42 o
  -5   5  13        0.68        1.88      0.74 o
  -4   5  13        1.25        1.02      0.67 o
   3  -6  14        0.05        0.20      0.27 o
   0  -5  14        0.00        0.29      0.60 o
   1  -5  14        0.08        0.20      0.31 o
   2  -5  14        2.66        2.48      0.55 o
   3  -5  14        0.23        0.31      0.40 o
  -1  -4  14        2.24        1.55      0.30 o
   0  -4  14        2.57        2.58      0.40 o
   1  -4  14        0.46        0.81      0.45 o
   2  -4  14        6.97        4.71      0.58 o
   3  -4  14       12.22       13.78      1.05 o
   4  -4  14       52.41       52.17      2.05 o
  -3  -3  14       29.96       29.76      2.02 o
  -2  -3  14        6.54        4.58      0.40 o
  -1  -3  14       11.29       11.84      0.83 o
   0  -3  14        7.01        5.56      0.45 o
   1  -3  14       29.89       33.44      1.78 o
   2  -3  14       21.98       23.54      1.57 o
   3  -3  14       97.25      103.27      4.13 o
   4  -3  14       49.56       46.96      2.65 o
  -3  -2  14        8.81        8.71      1.10 o
  -2  -2  14       11.56       12.32      0.81 o
  -1  -2  14        0.18        0.62      0.48 o
   0  -2  14        0.69        1.50      0.62 o
   1  -2  14       10.90       13.72      1.08 o
   2  -2  14        0.55        0.18      0.44 o
   3  -2  14        3.61        2.58      0.43 o
  -4  -1  14        0.08       -0.06      0.37 o
  -3  -1  14        2.73        1.76      0.53 o
  -2  -1  14        0.97        0.67      0.36 o
  -1  -1  14        2.81        2.68      0.38 o
   0  -1  14        1.88        0.35      0.32 o
   1  -1  14        0.73        0.90      0.75 o
   2  -1  14        0.23        0.49      0.43 o
   3  -1  14        0.78        1.46      0.94 o
  -5   0  14       12.15       15.59      1.25 o
  -4   0  14        2.84        2.72      0.45 o
  -3   0  14        4.85        5.78      0.57 o
  -2   0  14        0.02       -0.09      0.31 o
  -1   0  14        4.53        4.09      0.68 o
   0   0  14        1.54        2.18      0.53 o
   1   0  14        0.13       -0.28      0.48 o
   2   0  14        0.00       -0.03      0.65 o
  -5   1  14        0.49        0.96      0.52 o
  -4   1  14       14.10       13.41      1.19 o
  -3   1  14       19.39       18.49      1.27 o
  -2   1  14        2.73        2.45      0.40 o
  -1   1  14        1.03        0.51      0.36 o
   0   1  14        6.79        5.39      0.61 o
   1   1  14       27.24       24.16      1.98 o
  -5   2  14        4.54        6.50      0.68 o
  -4   2  14        0.01       -0.33      0.30 o
  -3   2  14        0.41       -0.20      0.35 o
  -2   2  14        0.31        1.01      0.40 o
  -1   2  14        0.01        0.73      0.44 o
   0   2  14        8.19        6.08      1.41 o
   1   2  14        1.49        0.33      0.48 o
  -4   3  14        0.64        0.80      0.39 o
  -3   3  14        1.93        1.01      0.51 o
  -2   3  14        0.49        1.38      0.90 o
  -1   3  14        0.35        0.49      0.45 o
   0   3  14        2.83        2.49      0.53 o
  -3   4  14        5.30        6.54      1.07 o
   1  -4  15        3.67        4.78      0.62 o
   2  -4  15        0.03        0.17      0.47 o
  -1  -3  15        0.63       -0.22      0.48 o
   0  -3  15        0.00        0.00      0.16 o
   1  -3  15        0.68        0.39      0.47 o
   2  -3  15        8.99        7.94      0.84 o
  -2  -2  15        3.97        2.41      0.76 o
   1  -2  15        8.68        9.53      0.73 o
   2  -2  15        0.00        2.18      0.64 o
  -3  -1  15       13.75       15.62      1.40 o
  -2  -1  15        0.41        1.96      1.04 o
   0  -1  15        8.74        7.01      1.00 o
   1  -1  15        0.80       -0.25      0.65 o
  -3   0  15       16.85       23.11      1.67 o
  -2   0  15        0.05        0.04      0.52 o
   0   0  15        0.04        0.26      0.71 o
   1   0  15        0.21        0.48      0.83 o
  -3   1  15        0.08        0.34      0.57 o
   0   1  15        0.66        0.02      0.66 o
 
